# Supplementary material for: Bis{μ-1,3-bis­[2-(5-bromo-2-oxidobenzyl­idene­amino)ethyl]-2-(5-bromo-2-oxido­phenyl)-1,3-imidazolidine}dineo­dymium(III) N,N-dimethyl­formamide hexa­solvate
Source: Acta Crystallogr Sect E Struct Rep Online. 2009 Nov 21;65(Pt 12):m1660. doi: 10.1107/S1600536809047564 (PMC2972062; doi:10.1107/S1600536809047564)
Supplement: Supplementary file 2 [file e-65-m1660-Isup2.hkl]

# 
# h,k,l, Fc-squared, Fo-squared, sigma(Fo-squared) and status flag 
# 
data_I
_shelx_title ' B in P2(1)/c' 
_shelx_refln_list_code          4 
_shelx_F_calc_maximum      472.23 
_exptl_crystal_F_000      2092.00 
_reflns_d_resolution_high  0.8255 
 
loop_ 
 _symmetry_equiv_pos_as_xyz 
 'x, y, z' 
 '-x, y+1/2, -z+1/2' 
 '-x, -y, -z' 
 'x, -y-1/2, z-1/2' 
 
_cell_length_a    14.6239 
_cell_length_b    22.4596 
_cell_length_c    13.6625 
_cell_angle_alpha  90.000 
_cell_angle_beta  101.133 
_cell_angle_gamma  90.000 
 
_shelx_F_squared_multiplier     1.000 
 
loop_ 
 _refln_index_h 
 _refln_index_k 
 _refln_index_l 
 _refln_F_squared_calc 
 _refln_F_squared_meas 
 _refln_F_squared_sigma 
 _refln_observed_status 
   2   0   0       57.98       80.53     40.15 o 
   3   0   0     5024.45     3334.48    167.16 o 
   4   0   0    33445.89    35563.33    599.79 o 
   5   0   0   108726.61   108321.14   1690.00 o 
   6   0   0     2336.29     2506.51    121.11 o 
   7   0   0    35711.21    35732.51    655.62 o 
   8   0   0     1195.16     1139.91    169.56 o 
   9   0   0     4469.31     4375.63    206.66 o 
  10   0   0     3618.52     3486.15    331.70 o 
  11   0   0     1414.96     1628.62    275.62 o 
  12   0   0    11218.06    10296.52    566.95 o 
  13   0   0     2654.03     2298.78    344.58 o 
  14   0   0     1821.38     1555.73    340.43 o 
  15   0   0     2799.46     3205.51    437.32 o 
  16   0   0      806.41      685.88    308.13 o 
  17   0   0      225.88       85.76    270.82 o 
   2   1   0     5718.02     5134.67    222.26 o 
   3   1   0     9766.40     9532.26    140.12 o 
   4   1   0     1325.09     1394.86     55.91 o 
   5   1   0      644.07      751.80     51.33 o 
   6   1   0     7162.23     6633.25    135.86 o 
   7   1   0      303.70      397.28     63.72 o 
   8   1   0      620.30      741.07    106.40 o 
   9   1   0      766.01      871.69     79.16 o 
  10   1   0        7.50       47.58    116.65 o 
  11   1   0        7.65        9.39    122.60 o 
  12   1   0        0.70      106.39    130.59 o 
  13   1   0      136.50      204.40    229.46 o 
  14   1   0        0.90      -41.75    140.95 o 
  15   1   0        9.16     -106.27    151.93 o 
  16   1   0       50.73      -50.30    177.44 o 
  17   1   0       30.86      124.64    217.33 o 
   1   2   0    91388.48    92370.17   2008.55 o 
   2   2   0    11010.17    12932.50    173.87 o 
   3   2   0    38785.61    36935.63    387.79 o 
   4   2   0    30007.55    29649.16    366.48 o 
   5   2   0    39621.28    37766.21    462.64 o 
   6   2   0    74310.42    73520.13    848.37 o 
   7   2   0      316.25      367.27     54.43 o 
   8   2   0      504.00      709.26     68.55 o 
   9   2   0       70.88       -0.93     62.41 o 
  10   2   0    10580.65    11330.95    389.87 o 
  11   2   0     8318.65     7898.76    337.27 o 
  12   2   0      106.79      347.14    151.61 o 
  13   2   0      178.27      127.52    146.21 o 
  14   2   0     1620.88     1709.47    243.25 o 
  15   2   0     3037.69     3114.82    302.16 o 
  16   2   0     1426.52     1473.44    254.12 o 
  17   2   0       90.74      118.83    203.04 o 
   1   3   0     1563.27     1735.83     82.36 o 
   2   3   0    32740.72    33274.09    348.52 o 
   3   3   0    14012.62    13134.73    168.77 o 
   4   3   0     6734.73     6164.37    157.93 o 
   5   3   0       77.63       84.68     35.49 o 
   6   3   0     2925.39     3219.71    115.38 o 
   7   3   0     2666.96     2598.55     99.24 o 
   8   3   0       16.82       94.59     52.28 o 
   9   3   0      840.37      978.53     82.16 o 
  10   3   0     2933.88     3249.46    225.68 o 
  11   3   0     2128.84     2233.39    248.56 o 
  12   3   0      903.29      674.97    173.42 o 
  13   3   0      296.98      382.60    324.06 o 
  14   3   0      354.77      613.50    194.90 o 
  15   3   0      340.67      457.39    195.60 o 
  16   3   0       33.83      303.70    198.52 o 
  17   3   0       12.54      -44.77    208.43 o 
   0   4   0     9875.22     9081.70    194.03 o 
   1   4   0    63426.36    62416.76    798.45 o 
   2   4   0      768.77      947.92     41.41 o 
   3   4   0    67152.08    66243.08    671.58 o 
   4   4   0    35097.96    34432.89    384.39 o 
   5   4   0    13907.40    13850.31    196.59 o 
   6   4   0    10312.08    10137.14    183.89 o 
   7   4   0     2892.05     3054.55    107.35 o 
   8   4   0     9871.57    10216.38    217.37 o 
   9   4   0    15907.60    15871.04    277.49 o 
  10   4   0      669.29      789.25    111.71 o 
  11   4   0    10034.41    10679.29    558.44 o 
  12   4   0      976.59     1047.23    216.04 o 
  13   4   0        2.50     -173.78    130.95 o 
  14   4   0     2135.69     2202.38    258.23 o 
  15   4   0      333.89      106.32    180.69 o 
  16   4   0     2665.92     1773.60    718.83 o 
  17   4   0      313.61      228.00    216.31 o 
   1   5   0    86833.51    85071.30   1079.77 o 
   2   5   0     8830.47     9361.98    132.81 o 
   3   5   0     3925.44     3856.59    143.34 o 
   4   5   0    47476.94    46990.31    506.54 o 
   5   5   0     7130.68     7194.72    133.54 o 
   6   5   0     1907.05     2100.41     81.93 o 
   7   5   0     2273.49     2241.46    166.19 o 
   8   5   0    16148.68    16007.82    272.40 o 
   9   5   0      863.92      932.91     88.45 o 
  10   5   0        8.57       42.26     87.61 o 
  11   5   0       45.83      112.14    180.14 o 
  12   5   0     2056.77     2054.31    225.22 o 
  13   5   0     1044.82      659.52    191.60 o 
  14   5   0       21.40      169.73    191.82 o 
  15   5   0      179.78      602.60    204.47 o 
  16   5   0       11.22        7.65    317.52 o 
  17   5   0       35.88      339.96    279.00 o 
   0   6   0    30518.32    28894.12    521.01 o 
   1   6   0     7957.90     6929.23    155.13 o 
   2   6   0    29560.21    27016.41    305.88 o 
   3   6   0    12484.17    13419.46    185.37 o 
   4   6   0     3845.03     3491.46     89.92 o 
   5   6   0    20066.29    19815.48    263.85 o 
   6   6   0     2664.02     2412.88    120.37 o 
   7   6   0    13254.15    12808.03    259.60 o 
   8   6   0     2341.55     2514.78    104.50 o 
   9   6   0     1096.82     1227.96     95.91 o 
  10   6   0     7605.50     7595.18    242.68 o 
  11   6   0     4503.55     4771.23    368.91 o 
  12   6   0      633.85      210.04    144.88 o 
  13   6   0      231.64      262.58    154.04 o 
  14   6   0        6.76      -49.50    140.33 o 
  15   6   0     1983.14     2361.12    280.92 o 
  16   6   0      941.95     1155.67    251.94 o 
   1   7   0    14070.76    14189.77    256.71 o 
   2   7   0    68576.60    68302.91    699.02 o 
   3   7   0     5620.69     5724.29    110.74 o 
   4   7   0     6169.62     6198.85    123.65 o 
   5   7   0    23070.13    23116.14    301.02 o 
   6   7   0     3711.59     3558.81    120.16 o 
   7   7   0    31058.18    31441.91    397.94 o 
   8   7   0        8.13       23.21     54.74 o 
   9   7   0     5999.70     6302.32    303.11 o 
  10   7   0     3219.12     3720.65    351.18 o 
  11   7   0     3476.78     4032.94    429.69 o 
  12   7   0      521.44      401.70    153.46 o 
  13   7   0     1016.64      910.80    191.47 o 
  14   7   0     2029.09     1785.77    240.65 o 
  15   7   0      181.37      -81.59    162.20 o 
  16   7   0       40.43      245.12    196.33 o 
   0   8   0    12818.40    12239.98    295.66 o 
   1   8   0     5293.06     5288.40    129.35 o 
   2   8   0     4634.31     5170.82    100.18 o 
   3   8   0     5351.67     4790.23    104.09 o 
   4   8   0     1900.93     1878.30     75.88 o 
   5   8   0    45303.70    42228.76    488.17 o 
   6   8   0     3395.21     3615.14    109.95 o 
   7   8   0     3516.38     3418.69    115.41 o 
   8   8   0     3542.53     3627.85    136.71 o 
   9   8   0     2404.49     2614.13    117.05 o 
  10   8   0     7058.33     6920.99    267.99 o 
  11   8   0        1.71      -48.67    168.69 o 
  12   8   0     2580.19     2770.20    354.73 o 
  13   8   0       99.30      111.89    141.28 o 
  14   8   0      233.65      236.52    203.60 o 
  15   8   0      727.84      642.43    199.06 o 
  16   8   0      400.81      438.29    211.94 o 
   1   9   0    54074.92    53794.60    661.62 o 
   2   9   0     2643.40     3456.67     87.27 o 
   3   9   0    26462.46    26978.80    330.11 o 
   4   9   0    18684.99    19043.48    261.80 o 
   5   9   0     7269.67     7003.53    162.22 o 
   6   9   0       56.79       23.21     50.34 o 
   7   9   0     2465.52     2651.54    120.67 o 
   8   9   0    16795.82    16002.06    264.53 o 
   9   9   0     1503.43     1718.24    105.40 o 
  10   9   0       44.83       34.87     93.34 o 
  11   9   0      292.45       15.42    148.28 o 
  12   9   0     2464.28     2830.56    298.10 o 
  13   9   0     3774.50     3922.63    718.83 o 
  14   9   0      536.01      530.34    206.44 o 
  15   9   0      327.09      476.57    197.26 o 
  16   9   0       87.54     -108.47    183.45 o 
   0  10   0     8006.37     8075.04    251.65 o 
   1  10   0    20770.67    20314.91    317.96 o 
   2  10   0        2.07      -21.70     32.61 o 
   3  10   0     2757.72     2904.50    126.19 o 
   4  10   0     9515.18     9082.32    166.15 o 
   5  10   0      109.81      187.70     52.46 o 
   6  10   0    14532.40    14658.70    238.53 o 
   7  10   0       65.33      108.35     66.30 o 
   8  10   0      369.95      304.47     80.41 o 
   9  10   0     2289.88     2415.23    117.79 o 
  10  10   0     2053.43     1839.96    150.57 o 
  11  10   0     2461.95     2610.91    291.33 o 
  12  10   0       67.37     -100.87    124.39 o 
  13  10   0       26.29     -129.19    139.76 o 
  14  10   0      343.03      295.09    179.76 o 
  15  10   0       85.69      -80.30    170.29 o 
  16  10   0      473.64      334.99    211.17 o 
   1  11   0     9443.30    10052.77    214.56 o 
   2  11   0    53385.41    51843.72    728.95 o 
   3  11   0    23070.70    23029.56    399.20 o 
   4  11   0      731.54      668.10     61.90 o 
   5  11   0     3420.16     3319.63    139.66 o 
   6  11   0     4882.21     5097.87    150.72 o 
   7  11   0    12717.91    13239.58    264.05 o 
   8  11   0     3792.02     4061.32    139.82 o 
   9  11   0     2964.21     3037.00    130.92 o 
  10  11   0     1484.91     1543.90    139.57 o 
  11  11   0      912.82      590.63    225.67 o 
  12  11   0     2757.58     2800.68    991.62 o 
  13  11   0     1633.66     1217.53    319.48 o 
  14  11   0     1053.38     1179.30    216.99 o 
  15  11   0       24.91       58.24    211.02 o 
   0  12   0     5319.76     5133.15    219.66 o 
   1  12   0     1169.62     1013.73    103.53 o 
   2  12   0     5153.37     4528.69    154.06 o 
   3  12   0     6961.48     6419.84    133.14 o 
   4  12   0     6564.12     6449.91    155.15 o 
   5  12   0     1592.62     2053.11     97.99 o 
   6  12   0      149.59       95.82     61.28 o 
   7  12   0     1134.21     1339.22     96.31 o 
   8  12   0        9.10      -84.17     62.63 o 
   9  12   0     6744.78     6575.09    387.58 o 
  10  12   0       18.00       84.28     89.87 o 
  11  12   0      262.78      175.75    135.40 o 
  12  12   0      274.26       19.00    123.91 o 
  13  12   0        1.39      200.35    157.38 o 
  14  12   0      158.96      379.69    263.18 o 
  15  12   0      111.13      297.41    198.58 o 
   1  13   0     9675.22     9437.06    219.64 o 
   2  13   0    10202.23     9786.45    224.03 o 
   3  13   0    15908.59    15270.70    340.86 o 
   4  13   0    12182.64    12454.32    247.02 o 
   5  13   0     1394.18     1791.13     96.61 o 
   6  13   0     4731.40     4630.11    142.62 o 
   7  13   0     3362.33     3516.54    144.58 o 
   8  13   0     7890.15     8022.50    196.35 o 
   9  13   0     3005.92     3124.59    140.12 o 
  10  13   0       48.59       12.67     86.88 o 
  11  13   0       39.80      -27.64    118.22 o 
  12  13   0      647.98      931.30    267.33 o 
  13  13   0     2434.48     2529.38    254.89 o 
  14  13   0      835.25      279.80    200.00 o 
  15  13   0       22.56      242.01    299.62 o 
   0  14   0      163.05      294.37    105.31 o 
   1  14   0       26.11      145.40     70.13 o 
   2  14   0      839.32      791.47     94.60 o 
   3  14   0    20143.75    19842.14    356.50 o 
   4  14   0     5090.93     4771.18    197.74 o 
   5  14   0      550.12      433.27    120.13 o 
   6  14   0      706.44      709.54    117.43 o 
   7  14   0     1084.80      965.50    127.30 o 
   8  14   0     1603.31     1768.08    154.51 o 
   9  14   0      429.64      270.96    111.40 o 
  10  14   0     1884.13     1939.14    471.80 o 
  11  14   0       61.67     -196.18    193.57 o 
  12  14   0       74.99      553.42    280.64 o 
   1  15   0     3255.28     3039.45    208.14 o 
   2  15   0     4840.12     4097.20    185.50 o 
   3  15   0    10463.83    10168.36    249.11 o 
   4  15   0     4424.01     4588.21    210.73 o 
   5  15   0        2.73       -3.79     88.62 o 
   6  15   0      135.10      126.64     96.96 o 
   7  15   0     2515.50     2707.43    180.00 o 
   8  15   0     3901.07     4357.24    215.33 o 
   9  15   0     2320.90     2273.15    173.06 o 
  10  15   0      502.49      629.91    167.10 o 
  11  15   0      226.18      215.39    222.81 o 
  12  15   0     1525.01      114.79    232.63 o 
  13  15   0     1050.80     1155.28    369.67 o 
   0  16   0     3490.45     2793.93    208.54 o 
   1  16   0     1731.77     1698.95    125.72 o 
   2  16   0      909.34     1174.12    114.27 o 
   3  16   0     1776.86     2374.32    143.20 o 
   4  16   0     2747.73     2857.41    181.82 o 
   5  16   0        2.14      -26.36     91.24 o 
   6  16   0     4457.93     4534.84    222.22 o 
   7  16   0      171.28      163.00    102.48 o 
   8  16   0        1.37     -116.97    133.84 o 
   9  16   0      541.75      640.21    128.10 o 
  10  16   0      231.06      300.03    157.82 o 
  11  16   0        0.43       75.07    220.84 o 
  12  16   0       87.78      -74.85    256.41 o 
  13  16   0      171.48     -207.31    234.16 o 
   1  17   0     2146.10     2154.28    138.32 o 
   2  17   0     3831.72     4011.59    174.80 o 
   3  17   0     7955.39     8280.78    236.61 o 
   4  17   0     3123.35     3248.35    209.21 o 
   5  17   0      486.56      579.89    155.73 o 
   6  17   0     1914.78     2522.25    290.97 o 
   7  17   0     1115.62     1593.29    161.61 o 
   8  17   0     3456.98     3987.14    303.79 o 
   9  17   0     2366.31     2850.29    198.06 o 
  10  17   0       18.36      108.16    151.07 o 
  11  17   0      253.72      675.84    290.46 o 
  12  17   0     1031.91      945.13    315.12 o 
  13  17   0     1264.73      848.68    344.58 o 
   0  18   0     4438.62     4423.21    367.71 o 
   1  18   0        5.23       11.38     78.09 o 
   2  18   0       36.79      199.32     86.34 o 
   3  18   0       74.79      133.07     86.53 o 
   4  18   0        1.50        9.95    103.79 o 
   5  18   0     2778.41     2551.16    161.69 o 
   6  18   0        7.71       11.68    106.00 o 
   7  18   0      847.84     1351.70    161.27 o 
   8  18   0      273.60      258.22    141.69 o 
   9  18   0      111.83       12.53    146.42 o 
  10  18   0      100.81      195.80    163.81 o 
  11  18   0       36.57     -188.11    245.29 o 
  12  18   0      454.52      264.49    284.57 o 
  13  18   0        1.05      106.06    300.71 o 
   1  19   0     1161.28     1265.34    149.30 o 
   2  19   0     8800.11     8187.25    448.14 o 
   3  19   0     3747.47     4223.06    413.10 o 
   4  19   0      863.59      944.11    125.03 o 
   5  19   0      465.31      559.43    115.27 o 
   6  19   0     3180.77     2897.01    308.12 o 
   7  19   0     3892.66     3962.13    236.98 o 
   8  19   0     1511.17     1633.46    211.75 o 
   9  19   0      670.03      814.38    193.04 o 
  10  19   0        3.20      -55.18    154.91 o 
  11  19   0      400.40      364.22    288.71 o 
  12  19   0      493.21      617.80    317.08 o 
   0  20   0      415.28      217.67    268.53 o 
   1  20   0     1703.03     1597.85    224.05 o 
   2  20   0        1.36     -127.26     84.84 o 
   3  20   0      269.38      235.54    105.13 o 
   4  20   0      748.49      908.60    125.50 o 
   5  20   0      536.65      590.12    118.64 o 
   6  20   0     1399.84     1339.64    169.43 o 
   7  20   0       86.42       80.78    136.52 o 
   8  20   0      298.31      151.76    129.95 o 
   9  20   0       81.81      203.53    159.64 o 
  10  20   0      388.30      497.69    192.56 o 
  11  20   0      432.92      606.67    313.37 o 
   1  21   0     4152.63     4210.27    209.17 o 
   2  21   0     1679.92     1543.66    146.47 o 
   3  21   0     1464.75     1355.79    192.35 o 
   4  21   0     1286.83     1219.97    146.36 o 
   5  21   0      693.92      592.25    125.96 o 
   6  21   0       64.91       86.78    107.33 o 
   7  21   0     1295.63     1552.33    160.90 o 
   8  21   0     2954.91     2570.03    220.23 o 
   9  21   0       98.14      -83.07    153.39 o 
  10  21   0        0.17      -14.33    166.48 o 
  11  21   0        5.60     -252.27    285.88 o 
   0  22   0     1005.08      870.13    193.49 o 
   1  22   0     2158.57     2029.01    166.45 o 
   2  22   0      143.72      103.45    119.06 o 
   3  22   0      229.80      125.14    108.22 o 
   4  22   0     1001.25      795.76    133.83 o 
   5  22   0      573.31      831.37    200.08 o 
   6  22   0     1226.88     1394.04    155.42 o 
   7  22   0        5.22      -21.33    118.81 o 
   8  22   0       14.36     -127.34    108.37 o 
   9  22   0      191.97       73.96    292.97 o 
  10  22   0      606.56      653.53    210.22 o 
   1  23   0       38.58       17.72    104.43 o 
   2  23   0     2168.19     1964.20    171.97 o 
   3  23   0      563.52      382.69    124.50 o 
   4  23   0        3.40      167.80    117.78 o 
   5  23   0       82.47       10.74    109.72 o 
   6  23   0      165.95       36.46    117.80 o 
   7  23   0     1053.69      982.63    149.29 o 
   8  23   0      152.41       55.33    123.05 o 
   9  23   0      430.61      378.16    163.71 o 
   0  24   0     1355.02     1106.63    218.16 o 
   1  24   0      671.27      424.11    131.52 o 
   2  24   0      512.96      418.38    130.98 o 
   3  24   0      131.02      146.11    124.35 o 
   4  24   0      503.17      578.69    139.29 o 
   5  24   0     1231.67      905.75    152.92 o 
   6  24   0      540.11      338.31    133.12 o 
   7  24   0       37.69       69.06    126.70 o 
   8  24   0        5.09       -0.44    174.09 o 
   1  25   0      173.69      192.03    128.50 o 
   2  25   0       34.18      -35.57    118.36 o 
   3  25   0      324.48      338.49    132.58 o 
   4  25   0       98.65      -66.80    121.57 o 
   5  25   0       85.82      210.71    129.61 o 
   6  25   0       98.54      209.65    147.16 o 
   0  26   0     1172.03      791.28    217.61 o 
   1  26   0      412.69      516.31    146.99 o 
   2  26   0      144.72       42.41    126.87 o 
   3  26   0       68.20      292.12    141.82 o 
   4  26   0      272.50      158.38    144.14 o 
   5  26   0      365.16       88.07    148.89 o 
   1  27   0       39.41      -45.40    129.58 o 
   2  27   0      111.78      -39.74    144.51 o 
 -17   1   1       38.91      130.31    194.89 o 
 -16   1   1     1069.58      567.72    216.09 o 
 -15   1   1     2098.27     1433.70    233.30 o 
 -14   1   1     5587.15     4508.53    449.54 o 
 -13   1   1     3138.16     3194.42    387.02 o 
 -12   1   1        4.16     -190.89    214.84 o 
 -11   1   1     1728.90     2068.87    224.66 o 
 -10   1   1     5204.47     5215.72    263.81 o 
  -9   1   1    14319.46    14217.63    254.82 o 
  -8   1   1     1605.93     1867.53     85.17 o 
  -7   1   1    13636.29    14695.24    223.64 o 
  -6   1   1     7847.67     7097.58    128.56 o 
  -5   1   1    14223.30    13593.60    236.99 o 
  -4   1   1    42769.24    40282.77    897.78 o 
  -3   1   1    38806.34    39986.12    686.90 o 
  -2   1   1     6886.64     6669.78    156.24 o 
   1   1   1    62873.77    63917.59    697.00 o 
   2   1   1     5505.41     5687.59     93.88 o 
   3   1   1      128.18       33.52     40.16 o 
   4   1   1    24101.95    23411.72    310.13 o 
   5   1   1    17550.91    17322.71    255.31 o 
   6   1   1    43417.29    42278.68    532.79 o 
   7   1   1     7181.55     6711.12    157.26 o 
   8   1   1     9702.66     9888.88    286.85 o 
   9   1   1      229.66      194.77     68.26 o 
  10   1   1     6312.69     7349.41    313.60 o 
  11   1   1    12449.45    13228.73    451.20 o 
  12   1   1     2983.11     3472.57    305.41 o 
  13   1   1     2348.35     2507.60    260.70 o 
  14   1   1      252.52      236.44    223.14 o 
  15   1   1      679.25     1085.35    245.29 o 
  16   1   1     1316.06     1421.60    269.36 o 
  17   1   1      681.54      811.19    257.41 o 
 -17   2   1        2.36       20.04    196.79 o 
 -16   2   1      339.73       14.04    181.08 o 
 -15   2   1      151.66      114.12    167.93 o 
 -14   2   1      133.22       35.62    140.68 o 
 -13   2   1      256.59      285.38    148.56 o 
 -12   2   1      188.20      276.72    140.88 o 
 -11   2   1     5718.21     6021.80    289.33 o 
 -10   2   1     3714.74     4177.36    377.75 o 
  -9   2   1     7232.37     7566.73    209.02 o 
  -8   2   1     3821.47     3694.54    161.14 o 
  -7   2   1     1867.89     1919.73    105.93 o 
  -6   2   1     9663.15    10481.16    241.96 o 
  -5   2   1      840.08      920.94     62.96 o 
  -4   2   1     3430.48     2965.81     93.14 o 
  -3   2   1     1017.94     1254.97     75.45 o 
  -2   2   1     3078.42     2716.88     74.83 o 
  -1   2   1    11674.95    13078.46    341.74 o 
   0   2   1     1764.43     2266.42     68.05 o 
   1   2   1     4903.52     5284.00     86.76 o 
   2   2   1    34145.25    35036.98    366.70 o 
   3   2   1      366.54      319.23     34.20 o 
   4   2   1    78312.48    74993.49    849.92 o 
   5   2   1    10529.62    10105.90    178.56 o 
   6   2   1     1050.95     1106.02     71.74 o 
   7   2   1      495.59      313.08     59.24 o 
   8   2   1      502.79      358.28     68.08 o 
   9   2   1    11670.96    11196.28    231.59 o 
  10   2   1     1506.94     1697.56    128.48 o 
  11   2   1     2616.13     3289.09    250.81 o 
  12   2   1     1034.31     1333.17    206.16 o 
  13   2   1       96.10       34.31    151.55 o 
  14   2   1      375.23      469.36    189.72 o 
  15   2   1       53.33       75.63    178.75 o 
  16   2   1      186.81       72.22    203.75 o 
  17   2   1       37.77       53.02    414.52 o 
 -17   3   1       26.47      278.98    203.99 o 
 -16   3   1     1191.36      868.56    233.59 o 
 -15   3   1     2900.19     2268.23    372.73 o 
 -14   3   1      664.48      537.97    175.62 o 
 -13   3   1     2460.84     2497.99    242.00 o 
 -12   3   1        2.98       -1.50    127.64 o 
 -11   3   1     3108.06     3125.34    238.85 o 
 -10   3   1     4317.64     4513.33    416.81 o 
  -9   3   1     3794.97     3876.44    161.01 o 
  -8   3   1    23912.87    23215.08    333.33 o 
  -7   3   1      735.89      710.88     58.39 o 
  -6   3   1      370.91      403.47     46.38 o 
  -5   3   1     8250.84     8612.27    146.35 o 
  -4   3   1    49454.08    52547.02    545.90 o 
  -3   3   1    16412.78    16969.75    202.31 o 
  -2   3   1    13857.02    12035.73    149.46 o 
  -1   3   1     4170.57     4109.89     87.23 o 
   0   3   1    79578.55    81232.20   1009.54 o 
   1   3   1    63241.76    61910.27    683.87 o 
   2   3   1     1047.35      904.15     41.54 o 
   3   3   1    36351.90    34392.44    376.21 o 
   4   3   1    14462.29    14391.38    251.41 o 
   5   3   1    52742.85    52218.73    628.53 o 
   6   3   1     3379.90     3202.50    109.01 o 
   7   3   1    25515.43    25226.06    368.47 o 
   8   3   1     6373.49     6633.08    178.16 o 
   9   3   1      642.36      729.46     83.35 o 
  10   3   1     6843.69     6906.49    411.81 o 
  11   3   1     4575.95     4934.19    284.16 o 
  12   3   1    12035.14    13050.56    470.07 o 
  13   3   1       84.60      103.75    157.24 o 
  14   3   1      135.34      106.30    174.76 o 
  15   3   1      797.86      862.71    270.71 o 
  16   3   1     1257.63     1969.65    558.00 o 
  17   3   1      775.29      412.26    231.88 o 
 -17   4   1      247.89      319.52    218.47 o 
 -16   4   1        7.73      -44.34    308.90 o 
 -15   4   1      132.17       63.08    168.72 o 
 -14   4   1      359.24      381.43    174.10 o 
 -13   4   1      214.72      170.42    234.92 o 
 -12   4   1      635.47      614.27    165.85 o 
 -11   4   1      749.71      742.10    163.44 o 
 -10   4   1     1935.18     2008.34    193.69 o 
  -9   4   1     1586.25     1853.61    120.78 o 
  -8   4   1     1391.03     1350.58     82.46 o 
  -7   4   1     3869.21     4152.81    113.59 o 
  -6   4   1    11069.40    10495.76    181.03 o 
  -5   4   1     3982.37     3795.32     89.47 o 
  -4   4   1     1293.77     1442.88     59.58 o 
  -3   4   1    21516.91    21561.71    252.12 o 
  -2   4   1    61811.98    60441.93    608.72 o 
  -1   4   1     1745.63     2151.74     72.01 o 
   0   4   1    17318.20    18713.44    277.77 o 
   1   4   1     3223.12     3134.13     74.51 o 
   2   4   1     1034.71     1204.70     48.52 o 
   3   4   1     4441.42     4799.09     96.59 o 
   4   4   1      349.47      253.77     40.25 o 
   5   4   1    19673.10    20264.12    265.20 o 
   6   4   1      128.29      107.05     44.86 o 
   7   4   1    12740.09    12874.33    235.22 o 
   8   4   1     2104.46     2419.12    162.75 o 
   9   4   1     6815.06     7278.69    187.46 o 
  10   4   1     6668.49     7363.50    195.99 o 
  11   4   1      871.44     1354.87    188.48 o 
  12   4   1      160.12      125.35    148.65 o 
  13   4   1      111.93      132.85    149.39 o 
  14   4   1      729.82      894.42    216.32 o 
  15   4   1      742.11      524.39    213.53 o 
  16   4   1        7.33       64.87    197.56 o 
 -17   5   1      153.15     -257.86    171.91 o 
 -16   5   1      729.47      219.99    486.42 o 
 -15   5   1     1115.93      432.44    191.21 o 
 -14   5   1     1180.15     1044.67    201.04 o 
 -13   5   1      836.68      825.64    293.40 o 
 -12   5   1       97.17      291.34    136.77 o 
 -11   5   1      694.60      718.18    153.19 o 
 -10   5   1     9037.53     9100.22    343.23 o 
  -9   5   1     7476.58     7755.86    274.59 o 
  -8   5   1     2755.01     2726.47    106.12 o 
  -7   5   1      665.86      636.10     64.75 o 
  -6   5   1      294.74      317.07     46.62 o 
  -5   5   1    60163.83    58367.84    858.67 o 
  -4   5   1    17308.61    16596.06    217.59 o 
  -3   5   1    17645.63    16766.11    212.11 o 
  -2   5   1    15050.81    13588.08    174.63 o 
  -1   5   1      226.48      342.84     35.00 o 
   0   5   1     3026.72     3199.04     82.82 o 
   1   5   1      537.66      677.69     44.78 o 
   2   5   1    21322.07    23743.27    275.65 o 
   3   5   1     3818.27     3231.77     89.81 o 
   4   5   1     1326.15     1224.51     61.70 o 
   5   5   1      215.78      217.39     45.30 o 
   6   5   1    28166.18    27466.97    347.98 o 
   7   5   1    20774.49    21167.21    330.52 o 
   8   5   1      551.59      716.28     81.18 o 
   9   5   1        8.09       -8.00     67.95 o 
  10   5   1     3745.27     4152.09    296.30 o 
  11   5   1     9314.20    10345.42    811.47 o 
  12   5   1     3616.16     3540.57    412.01 o 
  13   5   1      259.14      137.27    156.47 o 
  14   5   1        1.10     -116.15    141.99 o 
  15   5   1      661.76      625.53    215.10 o 
  16   5   1     1037.27      461.80    225.13 o 
 -17   6   1      671.13       83.59    226.19 o 
 -16   6   1       28.25     -174.61    180.47 o 
 -15   6   1       56.34      -33.40    165.97 o 
 -14   6   1      471.54      450.35    174.83 o 
 -13   6   1      178.09      418.63    158.75 o 
 -12   6   1     3629.74     3143.75    357.45 o 
 -11   6   1      320.92      449.00    217.46 o 
 -10   6   1     2008.85     2039.45    196.69 o 
  -9   6   1     1637.87     1840.23    130.56 o 
  -8   6   1      137.38      154.09     59.03 o 
  -7   6   1    12262.20    11352.15    268.51 o 
  -6   6   1     1220.28     1477.43     81.27 o 
  -5   6   1     8976.49     8875.45    152.17 o 
  -4   6   1    16651.41    16650.69    222.99 o 
  -3   6   1     3066.06     3354.60     84.76 o 
  -2   6   1    11149.71    11749.20    161.15 o 
  -1   6   1        3.23        3.86     28.41 o 
   0   6   1    30999.67    31166.68    453.77 o 
   1   6   1    32752.29    32614.95    362.45 o 
   2   6   1     1449.48     1260.90     55.21 o 
   3   6   1     3501.39     3258.80    149.83 o 
   4   6   1     3071.68     2724.94     84.43 o 
   5   6   1     7664.60     7974.98    150.68 o 
   6   6   1      657.73      716.20     63.91 o 
   7   6   1     2216.29     2180.15    130.92 o 
   8   6   1    14110.43    14304.71    268.11 o 
   9   6   1     3598.56     3296.20    139.93 o 
  10   6   1     2997.47     2945.73    177.36 o 
  11   6   1       26.88       50.55    127.63 o 
  12   6   1      149.01       62.25    145.65 o 
  13   6   1     2549.69     2834.63    412.66 o 
  14   6   1      150.31       24.27    170.17 o 
  15   6   1     1044.45     1050.93    236.51 o 
  16   6   1       12.85      -30.55    189.67 o 
 -16   7   1      372.62      466.16    209.67 o 
 -15   7   1      566.28      613.41    205.43 o 
 -14   7   1     1172.79     1148.06    256.31 o 
 -13   7   1      706.72      347.97    196.73 o 
 -12   7   1      143.66       -5.37    123.89 o 
 -11   7   1     2674.10     2710.86    219.03 o 
 -10   7   1      728.62      673.75    148.35 o 
  -9   7   1    13453.88    13425.44    576.11 o 
  -8   7   1     8947.17     8801.76    257.84 o 
  -7   7   1       21.95       -4.64     46.85 o 
  -6   7   1     8222.45     7941.81    173.39 o 
  -5   7   1     4032.04     4498.00    109.50 o 
  -4   7   1    41460.66    41996.86    469.63 o 
  -3   7   1     4515.51     4333.55     95.92 o 
  -2   7   1     1676.37     1589.04     58.73 o 
  -1   7   1     3730.46     3888.90    111.25 o 
   0   7   1      355.82      437.31     47.80 o 
   1   7   1    57848.63    57709.96    604.82 o 
   2   7   1     6594.49     6869.82    121.50 o 
   3   7   1     3752.31     3900.30    110.48 o 
   4   7   1      334.05      545.85     52.61 o 
   5   7   1     6213.80     6298.55    136.94 o 
   6   7   1    20058.99    20476.74    289.49 o 
   7   7   1        5.73       11.52     57.90 o 
   8   7   1      961.39     1073.62     85.92 o 
   9   7   1     1648.20     1742.72    115.27 o 
  10   7   1     1106.61     1308.17    140.30 o 
  11   7   1     5702.35     5757.71    304.77 o 
  12   7   1      987.75     1264.25    199.37 o 
  13   7   1      680.54      576.76    184.23 o 
  14   7   1       19.86        9.84    166.61 o 
  15   7   1      101.35     -114.73    156.54 o 
  16   7   1     1351.46      938.18    249.31 o 
 -16   8   1     1020.12     1092.28    252.16 o 
 -15   8   1       32.73      -16.19    176.06 o 
 -14   8   1       36.16       50.53    166.22 o 
 -13   8   1     2738.30     2423.82    246.27 o 
 -12   8   1     2241.26     1988.28    211.23 o 
 -11   8   1     5792.09     5841.10    288.85 o 
 -10   8   1      983.05      874.83    161.55 o 
  -9   8   1     1226.15     1292.27    106.53 o 
  -8   8   1     4537.72     4870.90    153.56 o 
  -7   8   1     7740.10     7884.51    180.43 o 
  -6   8   1    13316.32    13173.12    213.04 o 
  -5   8   1      205.08      285.92     50.44 o 
  -4   8   1     4883.85     5204.02    149.11 o 
  -3   8   1    11468.78    10930.90    168.80 o 
  -2   8   1      977.88      780.95     47.20 o 
  -1   8   1    15987.16    15480.85    283.66 o 
   0   8   1     3442.30     3119.48    100.93 o 
   1   8   1     1064.06     1026.00     62.29 o 
   2   8   1    15589.07    13876.34    193.11 o 
   3   8   1     2387.14     2078.06     75.74 o 
   4   8   1    31029.92    30300.62    436.98 o 
   5   8   1      245.34      179.68     50.42 o 
   6   8   1      186.94      175.59     55.51 o 
   7   8   1    10206.24     9803.38    193.17 o 
   8   8   1     1254.10     1297.00     92.49 o 
   9   8   1     8408.34     8652.31    216.33 o 
  10   8   1     1975.02     1930.31    155.63 o 
  11   8   1     1506.26     1692.37    163.15 o 
  12   8   1     1176.16     1397.44    218.88 o 
  13   8   1      942.96     1170.71    210.56 o 
  14   8   1     1311.21     1333.74    231.85 o 
  15   8   1      751.93      728.57    223.99 o 
  16   8   1      204.91      150.50    196.45 o 
 -16   9   1       95.95      395.90    206.45 o 
 -15   9   1      188.36      364.65    192.23 o 
 -14   9   1      508.53      529.03    217.03 o 
 -13   9   1      361.12      236.69    161.59 o 
 -12   9   1      655.71      643.51    171.72 o 
 -11   9   1      496.22      610.20    155.29 o 
 -10   9   1     4082.17     3674.36    274.75 o 
  -9   9   1     8121.59     8380.36    316.33 o 
  -8   9   1     7043.45     7294.71    168.03 o 
  -7   9   1      142.70      143.55     56.43 o 
  -6   9   1     1917.91     2125.22     93.49 o 
  -5   9   1     7123.09     7388.66    191.97 o 
  -4   9   1    20284.38    20171.28    272.68 o 
  -3   9   1      265.94      288.55     45.09 o 
  -2   9   1     1226.37     1296.09     98.38 o 
  -1   9   1      867.01     1059.80     58.92 o 
   0   9   1     7442.97     7084.27    159.36 o 
   1   9   1    12046.91    11508.30    178.28 o 
   2   9   1     2104.53     2088.13     70.27 o 
   3   9   1     4308.61     4124.41    103.27 o 
   4   9   1    14763.28    14889.63    224.79 o 
   5   9   1     6823.57     6662.52    151.20 o 
   6   9   1      682.81      655.39     73.98 o 
   7   9   1    11368.95    11300.06    212.95 o 
   8   9   1       33.50       42.64     64.97 o 
   9   9   1     3784.85     4414.64    151.55 o 
  10   9   1      401.61      380.15    111.16 o 
  11   9   1      794.73     1032.77    140.98 o 
  12   9   1     3955.23     4029.10    286.87 o 
  13   9   1       56.51       94.85    155.62 o 
  14   9   1        1.48      -39.79    158.33 o 
  15   9   1      213.87       89.70    186.91 o 
  16   9   1      775.05      756.19    234.71 o 
 -16  10   1      533.60      509.63    212.01 o 
 -15  10   1      187.74      252.57    185.23 o 
 -14  10   1       10.64      -16.06    156.47 o 
 -13  10   1     2761.46     2492.57    344.14 o 
 -12  10   1     2555.95     2018.80    312.94 o 
 -11  10   1     6159.72     6125.99    297.82 o 
 -10  10   1     2312.71     2310.16    206.95 o 
  -9  10   1     1528.40     1736.08    152.17 o 
  -8  10   1     4107.49     4280.66    136.37 o 
  -7  10   1      741.63      818.60     78.03 o 
  -6  10   1    28638.76    28618.82    375.94 o 
  -5  10   1      149.67       79.77     50.04 o 
  -4  10   1     1230.67     1113.27     69.35 o 
  -3  10   1     2779.62     2818.38    118.43 o 
  -2  10   1    18658.72    17957.61    275.91 o 
  -1  10   1    55633.47    50705.52    559.91 o 
   0  10   1     2568.53     2429.75    103.84 o 
   1  10   1      577.71      522.54     49.90 o 
   2  10   1    27581.80    26743.02    321.04 o 
   3  10   1    27964.85    27099.79    374.13 o 
   4  10   1     6951.13     6909.58    146.07 o 
   5  10   1     1934.95     2028.65     93.87 o 
   6  10   1     2547.43     2804.34    111.88 o 
   7  10   1    15495.28    14958.50    255.36 o 
   8  10   1     3358.57     3550.23    136.10 o 
   9  10   1     4739.94     4743.12    159.99 o 
  10  10   1     2813.21     2700.46    316.02 o 
  11  10   1     1112.48      936.12    123.75 o 
  12  10   1      463.47      371.69    161.70 o 
  13  10   1      983.16     1003.65    213.64 o 
  14  10   1     2175.24     2294.90    451.73 o 
  15  10   1      595.12      333.57    197.28 o 
 -16  11   1       12.43      124.05    193.59 o 
 -15  11   1      307.19      340.76    193.25 o 
 -14  11   1      201.65       69.09    166.77 o 
 -13  11   1       95.97       84.09    159.42 o 
 -12  11   1       25.56      160.20    150.14 o 
 -11  11   1       40.18      -38.26    123.06 o 
 -10  11   1     3948.97     4363.80    275.95 o 
  -9  11   1      717.30      866.02    105.66 o 
  -8  11   1     2059.06     2319.06    137.59 o 
  -7  11   1      662.19      757.60     79.33 o 
  -6  11   1      575.72      658.06     71.92 o 
  -5  11   1     6366.10     5873.15    141.02 o 
  -4  11   1      196.00      222.96     67.09 o 
  -3  11   1    14264.55    13148.95    235.50 o 
  -2  11   1        3.68       27.03     43.10 o 
  -1  11   1     2819.12     2387.18    109.62 o 
   0  11   1       72.01      144.29     55.17 o 
   1  11   1       24.73      129.57     56.24 o 
   2  11   1    19228.18    18389.93    229.23 o 
   3  11   1     2837.74     2631.41    116.21 o 
   4  11   1       29.14       85.85     48.48 o 
   5  11   1        5.81       44.95     53.27 o 
   6  11   1     7807.77     7300.94    169.44 o 
   7  11   1      958.65      865.20     85.49 o 
   8  11   1     1520.65     1504.14    104.82 o 
   9  11   1      582.07      704.75     91.96 o 
  10  11   1     3218.10     3628.78    172.83 o 
  11  11   1      651.77      640.35    194.34 o 
  12  11   1      357.81      144.59    154.57 o 
  13  11   1      126.45      179.40    155.72 o 
  14  11   1        2.44     -116.84    148.37 o 
  15  11   1      471.26      152.18    536.29 o 
 -15  12   1      197.21       72.85    178.04 o 
 -14  12   1      213.08      353.78    260.45 o 
 -13  12   1       61.05      338.65    165.61 o 
 -12  12   1     7269.93     7106.94    472.68 o 
 -11  12   1     1496.89     1909.20    833.40 o 
 -10  12   1     3941.63     3770.51    366.07 o 
  -9  12   1        1.08      116.88     84.88 o 
  -8  12   1     2691.30     2629.23    132.23 o 
  -7  12   1    22886.83    23644.95    387.75 o 
  -6  12   1       14.66       22.08     58.84 o 
  -5  12   1     8370.52     8676.86    177.89 o 
  -4  12   1        5.58       68.17     49.91 o 
  -3  12   1    24187.48    24226.51    364.49 o 
  -2  12   1    17385.04    17313.91    279.00 o 
  -1  12   1      648.83      782.13    100.32 o 
   0  12   1    18774.46    17357.87    305.13 o 
   1  12   1    18855.24    19588.33    330.24 o 
   2  12   1    10902.52    11440.56    253.39 o 
   3  12   1    13835.32    13536.09    244.22 o 
   4  12   1    15070.55    14615.79    234.00 o 
   5  12   1    14981.75    15485.18    252.13 o 
   6  12   1     6410.77     5937.01    246.35 o 
   7  12   1      141.88      192.26     71.05 o 
   8  12   1     7784.73     7451.71    187.91 o 
   9  12   1     3948.68     4229.08    156.65 o 
  10  12   1     4841.75     5142.37    208.68 o 
  11  12   1      154.70      136.99     99.46 o 
  12  12   1        5.21      -49.27    120.48 o 
  13  12   1     2125.97     2141.00    245.60 o 
  14  12   1      921.38      579.24    405.68 o 
  15  12   1      631.07      612.84    210.75 o 
 -15  13   1      121.03       61.57    181.23 o 
 -14  13   1      222.56      247.40    239.28 o 
 -13  13   1        4.53      -74.16    142.62 o 
 -12  13   1      407.31      491.47    142.63 o 
 -11  13   1      422.35      624.20    137.01 o 
 -10  13   1      170.77       48.06    109.73 o 
  -9  13   1      821.79      764.65    106.51 o 
  -8  13   1       52.95       61.68     74.11 o 
  -7  13   1      455.76      415.31     77.97 o 
  -6  13   1        1.01      -44.00     61.56 o 
  -5  13   1      448.30      505.71     71.09 o 
  -4  13   1     2228.48     2308.27    160.61 o 
  -3  13   1      373.37      521.38     92.60 o 
  -2  13   1      985.89     1214.91    166.75 o 
  -1  13   1     1276.82     1278.09     97.84 o 
   0  13   1     4239.79     4090.16    147.20 o 
   1  13   1      632.13      628.80    115.03 o 
   2  13   1       86.59      156.98     69.06 o 
   3  13   1     2297.43     2454.99    104.36 o 
   4  13   1     1290.70     1486.49    107.17 o 
   5  13   1      873.25      770.43     91.94 o 
   6  13   1      624.64      587.41     79.24 o 
   7  13   1       17.92      -44.89     64.83 o 
   8  13   1      369.05      621.83     89.08 o 
   9  13   1     2031.89     2219.71    139.80 o 
  10  13   1       34.12       20.45    104.05 o 
  11  13   1        5.85      -74.39    103.93 o 
  12  13   1      186.43      245.78    160.19 o 
  13  13   1        0.14       75.29    247.47 o 
  14  13   1      134.19      -63.72    241.58 o 
  15  13   1       15.51      113.26    273.22 o 
 -12  14   1     1321.34     1012.57    338.03 o 
 -11  14   1     1556.80     1966.43    349.82 o 
 -10  14   1     1912.21     2445.72    220.04 o 
  -9  14   1      425.94      482.41    150.31 o 
  -8  14   1     1117.56     1092.91    147.87 o 
  -7  14   1     2808.24     3202.93    181.91 o 
  -6  14   1    12120.84    12895.07    494.53 o 
  -5  14   1     1340.21     1345.96    141.72 o 
  -4  14   1     4099.45     3932.03    199.61 o 
  -3  14   1     2755.57     3013.80    166.36 o 
  -2  14   1     6228.29     6456.83    188.59 o 
  -1  14   1    12795.46    12817.35    279.86 o 
   0  14   1     1071.88     1227.94    102.66 o 
   1  14   1      688.03      836.38     95.98 o 
   2  14   1      348.93      363.50     81.78 o 
   3  14   1    21555.32    20330.57    362.66 o 
   4  14   1    10617.23    11210.78    410.90 o 
   5  14   1     1086.64      961.84    126.02 o 
   6  14   1     1576.94     1592.01    146.64 o 
   7  14   1      284.00      355.02    132.90 o 
   8  14   1    10038.57    11024.61    383.07 o 
   9  14   1     2830.00     3247.67    366.65 o 
  10  14   1     3027.57     2965.64    656.20 o 
  11  14   1      241.47     -111.08    208.84 o 
  12  14   1      257.22      402.19    267.98 o 
 -13  15   1        2.26      -60.67    271.91 o 
 -12  15   1       33.29      401.53    273.44 o 
 -11  15   1      569.45      515.88    257.07 o 
 -10  15   1       42.00      -68.83    122.10 o 
  -9  15   1       89.96      -46.53    230.34 o 
  -8  15   1        3.78       23.38     94.89 o 
  -7  15   1      267.83      300.20    107.38 o 
  -6  15   1     1445.22     1593.27    158.89 o 
  -5  15   1     3682.30     3191.74    309.55 o 
  -4  15   1     1243.59     1425.63    136.53 o 
  -3  15   1     1113.20     1347.85    135.16 o 
  -2  15   1       19.08      -68.87     66.51 o 
  -1  15   1      284.45      316.46     85.02 o 
   0  15   1      134.04       94.98     73.16 o 
   1  15   1     3130.82     3308.34    219.76 o 
   2  15   1      324.37      260.21     83.57 o 
   3  15   1       97.39      199.59     83.67 o 
   4  15   1      291.04      374.89     94.24 o 
   5  15   1      167.76      270.12    105.81 o 
   6  15   1      159.40       82.32     97.70 o 
   7  15   1      566.63      489.64    115.86 o 
   8  15   1       78.76      -16.66    115.82 o 
   9  15   1        0.36      -12.82     93.26 o 
  10  15   1        8.88      268.79    146.85 o 
  11  15   1       21.37      267.33    226.52 o 
  12  15   1      115.29     -116.31    218.66 o 
  13  15   1        3.43     -206.66    264.71 o 
 -12  16   1      957.94     1332.27    350.03 o 
 -11  16   1     1799.87     1967.08    356.36 o 
 -10  16   1       29.87        9.72    137.43 o 
  -9  16   1        8.59      -67.36    147.19 o 
  -8  16   1     3151.09     3583.80    204.35 o 
  -7  16   1     1532.61     1786.12    166.05 o 
  -6  16   1     5391.37     5179.53    252.72 o 
  -5  16   1      153.18      268.77    102.86 o 
  -4  16   1      567.74      501.60    107.15 o 
  -3  16   1     8093.80     8219.12    300.87 o 
  -2  16   1     6135.66     5738.86    240.36 o 
  -1  16   1     8231.99     8222.26    229.35 o 
   0  16   1      717.48      757.67    129.30 o 
   1  16   1     2930.40     3178.83    212.58 o 
   2  16   1     9942.60     9602.31    250.59 o 
   3  16   1     2192.55     2493.32    144.96 o 
   4  16   1    10342.77    10088.20    339.90 o 
   5  16   1     6883.28     7148.75    471.13 o 
   6  16   1      766.64      877.74    133.60 o 
   7  16   1     2626.31     2796.24    189.45 o 
   8  16   1      720.48      667.95    128.66 o 
   9  16   1     8052.88     8363.27    294.78 o 
  10  16   1     1318.12     1560.14    395.75 o 
  11  16   1        0.50       -4.15    195.09 o 
  12  16   1      244.83      118.06    231.32 o 
  13  16   1      674.16      590.30    348.51 o 
 -13  17   1       11.80      269.29    334.54 o 
 -12  17   1      171.79      135.30    269.73 o 
 -11  17   1      282.12      362.04    267.11 o 
 -10  17   1      111.58      104.52    147.71 o 
  -9  17   1       25.80     -174.58    144.14 o 
  -8  17   1     1017.33     1467.34    348.38 o 
  -7  17   1      425.49      408.83    119.95 o 
  -6  17   1      890.67      827.82    130.76 o 
  -5  17   1      934.65      931.15    133.95 o 
  -4  17   1     1669.82     1439.03    147.86 o 
  -3  17   1        4.79       13.93     78.34 o 
  -2  17   1      382.34      297.17    112.48 o 
  -1  17   1     1610.54     1867.58    132.33 o 
   0  17   1      137.29      374.80     90.99 o 
   1  17   1     1894.44     1922.56    133.05 o 
   2  17   1      750.02     1104.09    114.17 o 
   3  17   1        5.06       27.05     81.30 o 
   4  17   1       56.82       61.99     85.58 o 
   5  17   1      455.24      326.33     97.76 o 
   6  17   1      429.27      474.67    122.63 o 
   7  17   1      628.44      811.71    179.54 o 
   8  17   1      223.38      183.51    116.15 o 
   9  17   1        1.65      162.69    116.23 o 
  10  17   1        0.16      105.10    152.08 o 
  11  17   1       51.52      -31.42    220.84 o 
  12  17   1      125.59      -60.23    243.32 o 
  13  17   1       71.86      250.52    299.41 o 
 -13  18   1      552.67      566.51    353.31 o 
 -12  18   1     1058.57      706.40    322.76 o 
 -11  18   1      616.63     1075.63    335.41 o 
 -10  18   1      700.79      664.24    217.46 o 
  -9  18   1        3.10     -116.04    131.62 o 
  -8  18   1     2216.89     2042.83    180.93 o 
  -7  18   1     4652.44     4496.07    237.48 o 
  -6  18   1     2531.42     2602.07    213.88 o 
  -5  18   1     3828.13     4267.35    227.44 o 
  -4  18   1     1711.85     1916.07    147.61 o 
  -3  18   1     5261.35     4901.54    335.39 o 
  -2  18   1     1755.04     1959.77    166.66 o 
  -1  18   1    11413.15    10848.35    322.79 o 
   0  18   1     1963.62     2012.28    142.77 o 
   1  18   1     1963.35     2047.87    145.16 o 
   2  18   1        5.99      -50.28     78.67 o 
   3  18   1     4326.44     4148.94    189.16 o 
   4  18   1     9922.79     9685.10    389.69 o 
   5  18   1     1298.63     1282.54    130.66 o 
   6  18   1        6.93       21.84    106.35 o 
   7  18   1        0.14       73.08    114.99 o 
   8  18   1     5295.10     5763.59    337.77 o 
   9  18   1     2555.98     2466.44    202.63 o 
  10  18   1       69.74      155.67    165.91 o 
  11  18   1      203.50       67.43    233.28 o 
  12  18   1      341.62      602.74    302.68 o 
 -12  19   1        5.95      -85.54    276.71 o 
 -11  19   1       18.26       56.52    254.89 o 
 -10  19   1     1250.47     1268.10    216.11 o 
  -9  19   1      932.45      714.84    208.41 o 
  -8  19   1      115.10       77.01    116.79 o 
  -7  19   1      755.77      702.79    143.04 o 
  -6  19   1      131.61      227.61    119.54 o 
  -5  19   1     3924.26     3587.01    271.04 o 
  -4  19   1      104.75      156.05    132.45 o 
  -3  19   1       62.95        6.48     83.13 o 
  -2  19   1     5039.89     5187.63    277.02 o 
  -1  19   1     1349.30     1595.37    138.01 o 
   0  19   1      177.71      275.64     97.83 o 
   1  19   1        7.57       70.44    107.16 o 
   2  19   1     1188.50     1234.61    129.02 o 
   3  19   1      384.46      378.11    109.87 o 
   4  19   1     1316.61     1403.10    137.44 o 
   5  19   1       26.72       39.17     91.96 o 
   6  19   1      671.32      826.08    123.88 o 
   7  19   1      506.94      690.17    142.20 o 
   8  19   1      403.89      818.50    170.58 o 
   9  19   1       10.96       81.23    155.97 o 
  10  19   1        9.37      -46.71    177.53 o 
  11  19   1      212.18      235.03    290.02 o 
  12  19   1      123.32      -21.82    237.65 o 
 -11  20   1      616.64      661.00    328.43 o 
 -10  20   1      183.77      209.61    164.41 o 
  -9  20   1        2.15      177.50    167.32 o 
  -8  20   1      718.30      631.87    148.22 o 
  -7  20   1     6058.53     6498.63    517.37 o 
  -6  20   1     1579.93     1690.81    179.76 o 
  -5  20   1      983.32     1001.81    132.92 o 
  -4  20   1      143.46      231.40    103.62 o 
  -3  20   1     1613.52     1419.78    142.50 o 
  -2  20   1     8798.88     7998.73    255.91 o 
  -1  20   1      825.36      700.37    117.59 o 
   0  20   1     1240.93     1056.68    130.28 o 
   1  20   1       23.50     -121.82     87.32 o 
   2  20   1     2425.33     2701.51    173.20 o 
   3  20   1     4759.58     4678.00    285.18 o 
   4  20   1      228.24      142.21    101.30 o 
   5  20   1     2296.11     2340.23    165.77 o 
   6  20   1       46.93       50.06    103.08 o 
   7  20   1      640.23      654.61    128.42 o 
   8  20   1      950.52     1016.49    164.52 o 
   9  20   1     1463.28     1508.65    346.74 o 
  10  20   1      952.51      967.72    215.70 o 
  11  20   1      112.80      423.58    287.40 o 
 -11  21   1      324.33      497.99    323.19 o 
 -10  21   1      809.21      580.03    193.50 o 
  -9  21   1      336.91      336.70    183.19 o 
  -8  21   1      527.36      772.44    167.20 o 
  -7  21   1        2.97       19.35    126.20 o 
  -6  21   1      319.15      634.28    126.91 o 
  -5  21   1      506.43      479.16    119.73 o 
  -4  21   1      751.15      905.27    129.07 o 
  -3  21   1     2967.02     2928.71    181.69 o 
  -2  21   1       43.29      220.89    111.03 o 
  -1  21   1       96.37      -37.78     98.48 o 
   0  21   1      142.17      299.94    106.91 o 
   1  21   1     3379.03     3471.53    194.01 o 
   2  21   1      398.37      531.66    117.93 o 
   3  21   1        9.16     -127.40     93.68 o 
   4  21   1       93.47       74.92    105.53 o 
   5  21   1     1154.68     1061.81    141.21 o 
   6  21   1      779.64      774.01    132.75 o 
   7  21   1       78.26       73.39    109.18 o 
   8  21   1       22.47        7.52    110.67 o 
   9  21   1       35.25     -107.18    158.31 o 
  10  21   1      546.66      650.92    205.21 o 
 -10  22   1       23.74       58.56    177.70 o 
  -9  22   1       67.75      161.88    177.22 o 
  -8  22   1      752.68      936.06    170.88 o 
  -7  22   1      277.09      150.04    115.23 o 
  -6  22   1     2077.65     2332.34    181.09 o 
  -5  22   1      259.20       68.46    101.85 o 
  -4  22   1      243.20       99.93    111.92 o 
  -3  22   1      274.86      551.54    127.93 o 
  -2  22   1     2801.88     2511.42    255.38 o 
  -1  22   1     3156.28     2727.72    182.95 o 
   0  22   1        4.50        0.12     98.43 o 
   1  22   1       57.73      115.69    105.64 o 
   2  22   1      462.36      628.91    129.46 o 
   3  22   1     1116.22     1294.33    168.45 o 
   4  22   1     1494.94     1613.08    158.87 o 
   5  22   1        1.25     -146.81     97.88 o 
   6  22   1      242.58      332.14    145.08 o 
   7  22   1      292.33      327.52    128.26 o 
   8  22   1     1184.65     1274.57    163.06 o 
   9  22   1      800.97      847.44    177.46 o 
  -9  23   1      598.67      560.37    284.89 o 
  -8  23   1      151.62      -64.88    116.70 o 
  -7  23   1       67.65     -158.67    105.78 o 
  -6  23   1      126.48      110.77    119.44 o 
  -5  23   1      896.71     1023.49    150.41 o 
  -4  23   1      787.39      738.16    177.93 o 
  -3  23   1      493.37      449.67    129.71 o 
  -2  23   1      557.95      760.58    138.79 o 
  -1  23   1        2.74       13.93    132.37 o 
   0  23   1     1921.58     1991.36    169.88 o 
   1  23   1      338.53      358.39    122.26 o 
   2  23   1      813.76      744.09    136.53 o 
   3  23   1      521.46      383.49    143.60 o 
   4  23   1      778.25      772.60    141.39 o 
   5  23   1      654.07      655.83    213.18 o 
   6  23   1      191.43      150.43    121.08 o 
   7  23   1      763.89      839.10    152.49 o 
   8  23   1       35.77      -35.13    119.96 o 
   9  23   1        9.03      204.26    153.94 o 
  -8  24   1      537.59      425.07    161.19 o 
  -7  24   1      785.35      976.13    157.60 o 
  -6  24   1       35.57      -95.35    112.79 o 
  -5  24   1      114.31       72.23    120.12 o 
  -4  24   1      503.94      471.41    260.53 o 
  -3  24   1     1456.16     1368.14    164.12 o 
  -2  24   1      593.28      519.70    135.24 o 
  -1  24   1       66.36       65.69    118.00 o 
   0  24   1      852.97      799.84    142.54 o 
   1  24   1        1.58      -40.59    108.98 o 
   2  24   1      525.90      483.91    132.60 o 
   3  24   1       67.47      138.70    120.36 o 
   4  24   1      775.01      647.11    144.44 o 
   5  24   1       37.44       88.41    117.43 o 
   6  24   1       30.07       82.07    128.54 o 
   7  24   1      205.15      121.07    129.18 o 
  -6  25   1      346.48      199.49    137.29 o 
  -5  25   1      204.31      -23.93    125.28 o 
  -4  25   1      823.14      837.63    153.29 o 
  -3  25   1     1326.30     1109.82    182.79 o 
  -2  25   1        1.48       86.88    123.64 o 
  -1  25   1      970.41      827.40    148.92 o 
   0  25   1       78.75       96.39    122.64 o 
   1  25   1      934.62     1031.41    159.75 o 
   2  25   1     1036.12      822.27    149.66 o 
   3  25   1       10.85     -144.53    118.90 o 
   4  25   1       28.73      -52.69    122.17 o 
   5  25   1      106.87       48.58    129.35 o 
   6  25   1     1545.15     1255.06    170.33 o 
  -5  26   1       49.07       22.81    134.40 o 
  -4  26   1      158.64      122.56    130.73 o 
  -3  26   1       17.03      129.62    135.61 o 
  -2  26   1      529.38      403.30    146.73 o 
  -1  26   1      638.30      705.81    179.80 o 
   0  26   1       27.21     -180.55    120.37 o 
   1  26   1       11.70     -100.54    121.03 o 
   2  26   1        0.32      -74.79    119.05 o 
   3  26   1      932.41      690.41    160.04 o 
   4  26   1        8.34       32.80    130.70 o 
  -2  27   1      147.24      -27.04    132.87 o 
  -1  27   1       74.20      -42.33    145.71 o 
   0  27   1      904.21      573.47    173.15 o 
   1  27   1      340.07      262.71    182.47 o 
 -17   0   2      238.71      214.95    296.79 o 
 -16   0   2      259.58      429.69    283.04 o 
 -15   0   2     1058.87      826.86    290.46 o 
 -13   0   2     4166.44     3016.53    366.62 o 
 -11   0   2     1586.73      932.26    225.43 o 
  -8   0   2     6834.72     5904.30    346.32 o 
  -7   0   2    49100.79    47398.31   1279.24 o 
  -6   0   2     3555.15     3918.02    257.72 o 
  -5   0   2     7575.03     7183.76    320.14 o 
  -4   0   2    81940.54    88612.12   2061.57 o 
  -3   0   2     7887.62     7758.78    294.60 o 
  -2   0   2     6009.85     6561.16    240.70 o 
  -1   0   2     5907.02     5804.14    211.24 o 
   0   0   2    11117.19     9095.26    186.86 o 
   1   0   2    17401.37    19578.49    353.65 o 
   2   0   2    44893.32    46940.05    772.28 o 
   3   0   2    73960.62    71227.37   1148.51 o 
   4   0   2       28.47        6.45     53.16 o 
   5   0   2     4276.77     4373.05    171.25 o 
   6   0   2     8348.77     8402.15    253.12 o 
   7   0   2    10536.57    10047.58    292.58 o 
   8   0   2    23576.74    24024.51    531.81 o 
   9   0   2      824.03      759.38    130.65 o 
  10   0   2      236.66      254.18    138.57 o 
  11   0   2     6074.95     6432.19    455.44 o 
  12   0   2     1993.07     1797.30    321.45 o 
  13   0   2     3521.00     4156.75    452.16 o 
  14   0   2      517.34      270.60    281.95 o 
  15   0   2      118.13      220.19    251.40 o 
  16   0   2     1242.01     1271.82    364.00 o 
 -17   1   2       58.10      202.89    196.62 o 
 -16   1   2      125.21       11.39    218.12 o 
 -15   1   2      398.63      109.87    170.05 o 
 -14   1   2      166.29       44.00    160.61 o 
 -13   1   2       48.64       78.66    137.90 o 
 -12   1   2       90.29      152.66    126.79 o 
 -11   1   2        4.88       84.45    117.56 o 
 -10   1   2     9913.26     9287.01    490.13 o 
  -9   1   2     5365.60     4516.21    231.88 o 
  -8   1   2      411.07      386.25     87.54 o 
  -7   1   2     1814.21     1679.49    143.86 o 
  -6   1   2     6489.84     6759.71    322.65 o 
  -5   1   2     5637.87     5568.59    229.57 o 
  -4   1   2    36938.98    34859.46    644.86 o 
  -3   1   2   127026.02   126600.58   2061.47 o 
  -2   1   2     3924.71     3456.30    119.74 o 
  -1   1   2     5177.78     4550.38     71.97 o 
   0   1   2     7082.33     8337.85    122.73 o 
   1   1   2     2834.53     2796.50     67.30 o 
   2   1   2   101780.70   100070.48   1098.91 o 
   3   1   2    54661.46    55892.24    652.33 o 
   4   1   2     7191.04     6386.97    138.85 o 
   5   1   2     1132.79     1083.37     88.00 o 
   6   1   2     8580.93     8639.12    211.42 o 
   7   1   2     1674.75     2016.06    103.16 o 
   8   1   2     6503.89     6423.64    197.59 o 
   9   1   2     4179.54     3771.42    263.12 o 
  10   1   2     4593.16     4571.46    169.68 o 
  11   1   2        9.25       97.38    136.22 o 
  12   1   2      423.28      495.81    174.20 o 
  13   1   2      119.25       55.99    169.89 o 
  14   1   2        5.84      -23.07    162.03 o 
  15   1   2      328.81      303.63    201.10 o 
  16   1   2       70.05      259.13    214.32 o 
 -17   2   2      211.28       28.61    198.49 o 
 -16   2   2      304.55      254.62    189.20 o 
 -15   2   2     1588.05     1241.66    225.42 o 
 -14   2   2     1493.23     1283.88    208.91 o 
 -12   2   2     1201.88     1303.73    189.13 o 
 -11   2   2     1260.67     1246.81    178.87 o 
 -10   2   2     1048.76     1059.25    161.92 o 
  -9   2   2    13236.05    13203.50    565.42 o 
  -8   2   2    34799.43    35083.86   1040.06 o 
  -7   2   2     3436.85     3660.04    188.61 o 
  -6   2   2     1893.43     1816.60     81.53 o 
  -5   2   2     4653.78     4470.36    114.59 o 
  -4   2   2    37755.66    36872.13    676.17 o 
  -3   2   2     2179.04     2232.38     74.59 o 
  -2   2   2    20506.80    19222.72    249.35 o 
  -1   2   2    26829.65    27036.99    288.29 o 
   0   2   2    14450.01    14315.43    218.91 o 
   1   2   2     6272.82     6658.94    118.24 o 
   2   2   2      437.36      421.82     34.64 o 
   3   2   2     7590.50     8065.17    129.71 o 
   4   2   2    18512.45    18459.79    273.10 o 
   5   2   2    19036.91    19169.70    290.94 o 
   6   2   2    11419.20    11316.11    214.23 o 
   7   2   2    22324.47    23051.67    378.58 o 
   8   2   2     9680.26    10009.49    218.22 o 
   9   2   2     2475.08     2285.31    125.75 o 
  10   2   2     2825.56     3078.77    165.46 o 
  11   2   2     3063.35     3411.21    265.90 o 
  12   2   2     3314.44     3801.43    291.50 o 
  13   2   2     3006.38     3557.13    299.70 o 
  14   2   2      238.59      207.00    193.02 o 
  15   2   2       55.01     -170.63    167.36 o 
  16   2   2      264.85      120.19    205.26 o 
 -17   3   2      189.80      141.77    218.33 o 
 -16   3   2      191.32       35.04    180.17 o 
 -15   3   2       95.53      177.49    263.62 o 
 -14   3   2      108.35       72.40    210.81 o 
 -13   3   2      108.92      247.22    152.84 o 
 -12   3   2     1464.47     1563.64    248.56 o 
 -11   3   2        0.15      263.22    139.46 o 
 -10   3   2      147.32      235.94    125.52 o 
  -9   3   2     4120.40     4352.88    228.94 o 
  -8   3   2       88.22      145.91     56.85 o 
  -7   3   2    22158.59    22706.66    455.19 o 
  -6   3   2      261.57      256.36     51.11 o 
  -5   3   2    14172.47    15375.39    353.55 o 
  -4   3   2     6163.85     7080.45    150.63 o 
  -3   3   2     1546.71     1411.93     50.67 o 
  -2   3   2       59.24      107.88     26.23 o 
  -1   3   2     2985.46     3022.22     63.19 o 
   0   3   2    40926.88    40425.82    382.84 o 
   1   3   2    32464.39    32342.15    314.93 o 
   2   3   2    31251.52    31811.11    350.30 o 
   3   3   2    42974.24    42611.11    461.12 o 
   4   3   2     1199.80     1247.90     62.18 o 
   5   3   2    33235.56    31646.55    426.60 o 
   6   3   2     1508.73     1653.98     90.28 o 
   7   3   2       64.05       26.23     80.79 o 
   8   3   2      284.30      310.24     73.99 o 
   9   3   2     3771.20     3735.92    161.75 o 
  10   3   2      486.84      512.87     91.15 o 
  11   3   2       99.70      213.28    111.44 o 
  12   3   2      326.21      520.00    172.59 o 
  13   3   2     2261.05     2677.99    277.90 o 
  14   3   2      441.36      407.97    191.41 o 
  15   3   2       22.76      -28.33    190.33 o 
  16   3   2      138.69      224.61    243.43 o 
 -17   4   2       18.69       58.16    198.85 o 
 -16   4   2        5.83     -102.23    272.89 o 
 -15   4   2     1563.76     1307.06    229.56 o 
 -14   4   2     1811.46     1978.06    359.96 o 
 -13   4   2     1990.14     2228.17    242.79 o 
 -12   4   2       35.41      179.44    139.54 o 
 -11   4   2     2677.79     2332.39    294.60 o 
 -10   4   2     7688.12     6835.03    430.34 o 
  -9   4   2     5711.87     5697.96    262.09 o 
  -8   4   2    10213.55    10946.16    354.83 o 
  -7   4   2     6032.99     6285.20    130.13 o 
  -6   4   2     3532.71     4202.02    222.60 o 
  -5   4   2    33360.46    32613.71    407.62 o 
  -4   4   2       13.12      104.96     31.76 o 
  -3   4   2    39870.46    38738.42    417.41 o 
  -2   4   2    47065.25    46720.69    485.39 o 
  -1   4   2     1702.02     1665.24     70.29 o 
   0   4   2    43384.60    43595.02    413.82 o 
   1   4   2     1100.80     1225.11     50.18 o 
   2   4   2    69822.45    66990.88    684.21 o 
   3   4   2    13170.82    12154.76    176.96 o 
   4   4   2      164.46      155.60     40.80 o 
   5   4   2        4.70       40.72     40.37 o 
   6   4   2     2459.12     2952.74    148.75 o 
   7   4   2    38056.03    38528.47    525.85 o 
   8   4   2      253.71      106.45     71.37 o 
   9   4   2     4120.06     3843.51    213.44 o 
  10   4   2     1186.44     1561.78    119.63 o 
  11   4   2     3854.87     4302.12    361.19 o 
  12   4   2     5501.88     5636.88    338.51 o 
  13   4   2      650.72     1004.34    210.19 o 
  14   4   2      411.10      658.11    210.50 o 
  15   4   2      166.11      337.81    209.78 o 
  16   4   2      389.55      726.46    248.60 o 
 -17   5   2       99.02      210.91    210.79 o 
 -16   5   2      611.31      279.95    194.78 o 
 -15   5   2       56.18      231.66    185.12 o 
 -14   5   2       19.24      239.48    298.31 o 
 -13   5   2     1235.51     1211.60    339.56 o 
 -12   5   2      125.40      150.88    158.10 o 
 -11   5   2     5708.77     5494.75    478.24 o 
 -10   5   2        0.33       43.93    116.49 o 
  -9   5   2      104.07      228.74    128.10 o 
  -8   5   2      558.78      556.03     59.57 o 
  -7   5   2      189.48      204.69     46.94 o 
  -6   5   2    61134.49    61383.91    723.35 o 
  -5   5   2      124.84      258.49     59.00 o 
  -4   5   2     9670.89    10048.40    154.29 o 
  -3   5   2     5423.14     5587.45    118.45 o 
  -2   5   2       10.40       34.14     39.38 o 
  -1   5   2    47006.45    46112.63    481.86 o 
   0   5   2    26557.83    26023.59    327.31 o 
   1   5   2    24022.44    23188.22    246.67 o 
   2   5   2      313.68      208.91     37.45 o 
   3   5   2      213.51      128.53     38.76 o 
   4   5   2     2642.11     2034.42     78.40 o 
   5   5   2     3271.47     3844.60    107.17 o 
   6   5   2    16232.45    14779.86    247.48 o 
   7   5   2       75.50       -1.89     51.74 o 
   8   5   2      248.76       97.91     66.83 o 
   9   5   2     4421.99     4282.25    161.68 o 
  10   5   2      228.00      236.63     83.78 o 
  11   5   2     2166.41     2364.23    306.09 o 
  12   5   2     1434.32     1735.96    227.47 o 
  13   5   2       82.12      193.95    178.11 o 
  14   5   2      649.77      496.10    199.33 o 
  15   5   2      580.41      552.00    607.54 o 
  16   5   2      369.60      580.51    233.66 o 
 -17   6   2      563.79      257.44    373.71 o 
 -16   6   2      204.81      239.88    194.31 o 
 -15   6   2      501.36      611.41    195.57 o 
 -14   6   2      838.13      554.88    197.95 o 
 -13   6   2     1409.12      969.10    198.40 o 
 -12   6   2     2859.73     2382.65    235.55 o 
 -11   6   2     2119.30     1608.94    192.35 o 
 -10   6   2      187.77      216.26    281.29 o 
  -9   6   2     6202.14     5730.19    265.31 o 
  -8   6   2    26799.53    26647.41    561.87 o 
  -7   6   2     3361.54     3569.02    114.94 o 
  -6   6   2     7226.98     7729.03    144.37 o 
  -5   6   2    12204.14    12820.80    192.34 o 
  -4   6   2    55488.43    57345.52    609.60 o 
  -3   6   2    52629.44    51900.40    552.54 o 
  -2   6   2     4819.61     4582.98    105.07 o 
  -1   6   2     7123.25     7932.53    123.71 o 
   0   6   2       95.35      135.19     30.61 o 
   1   6   2    91797.33    88759.60    812.78 o 
   2   6   2      444.91      721.47     74.18 o 
   3   6   2    30249.47    28635.65    343.98 o 
   4   6   2    24578.19    25353.71    321.88 o 
   5   6   2    17952.89    16549.85    244.56 o 
   6   6   2    28737.85    28481.61    369.50 o 
   7   6   2        6.50      -28.44     53.20 o 
   8   6   2    17482.30    16875.62    307.29 o 
   9   6   2       95.78       38.85     74.33 o 
  10   6   2     1182.23     1218.78    114.07 o 
  11   6   2      715.46      645.29    125.96 o 
  12   6   2     3836.56     3761.54    286.41 o 
  13   6   2     2212.21     2145.15    369.56 o 
  14   6   2       78.11       64.88    180.14 o 
  15   6   2       12.70      116.22    189.73 o 
  16   6   2      323.51      480.07    399.13 o 
 -17   7   2      367.86      508.98    222.95 o 
 -16   7   2      502.86      662.49    217.50 o 
 -15   7   2       35.33       45.23    168.42 o 
 -14   7   2      164.17      384.37    178.07 o 
 -13   7   2      435.42      549.12    169.58 o 
 -12   7   2     3099.67     3068.58    480.53 o 
 -11   7   2     1418.71     1220.64    180.17 o 
 -10   7   2      109.83      123.44    164.11 o 
  -9   7   2     1393.94     1640.37    125.05 o 
  -8   7   2     7331.01     7522.39    201.70 o 
  -7   7   2     1750.97     1915.96     85.44 o 
  -6   7   2     5328.87     5914.16    131.11 o 
  -5   7   2    13043.30    13407.91    204.22 o 
  -4   7   2      237.12      207.04     54.07 o 
  -3   7   2      558.97      615.73     48.89 o 
  -2   7   2     5814.69     6021.38    112.03 o 
  -1   7   2    31255.02    29117.38    331.05 o 
   0   7   2    15985.58    15102.01    182.48 o 
   1   7   2     9643.25     9481.73    134.84 o 
   2   7   2     3470.71     3434.07     89.69 o 
   3   7   2      487.14      534.22     51.17 o 
   4   7   2      629.73      741.34     75.47 o 
   5   7   2     1269.08     1097.62     72.67 o 
   6   7   2      944.87     1089.73     77.14 o 
   7   7   2      246.80      155.66     60.21 o 
   8   7   2        2.28       -6.47     62.12 o 
   9   7   2     2537.19     2665.16    223.60 o 
  10   7   2     3013.09     3128.62    202.66 o 
  11   7   2      340.56      232.38    231.93 o 
  12   7   2      175.31      325.68    163.24 o 
  13   7   2      200.22      332.95    171.05 o 
  14   7   2      952.20     1167.71    229.76 o 
  15   7   2      572.69      547.05    218.03 o 
  16   7   2      138.70      318.39    211.43 o 
 -16   8   2        8.96     -235.03    163.40 o 
 -15   8   2       16.27      266.16    181.42 o 
 -14   8   2     1963.10     1387.01    217.82 o 
 -13   8   2      478.14      518.00    168.41 o 
 -12   8   2     1167.55     1276.48    262.96 o 
 -11   8   2      234.67       86.93    127.20 o 
 -10   8   2     2632.64     2311.37    207.98 o 
  -9   8   2    16227.28    16463.35    450.89 o 
  -8   8   2       31.03      -31.47     51.66 o 
  -7   8   2    13504.97    14420.10    230.15 o 
  -6   8   2     1605.84     1572.07     80.57 o 
  -5   8   2    31315.29    30172.67    372.43 o 
  -4   8   2     6674.63     6382.00    130.63 o 
  -3   8   2     4099.43     4075.03    100.37 o 
  -2   8   2    80631.09    78466.33    805.38 o 
  -1   8   2     2865.41     2872.46     73.49 o 
   0   8   2      601.43      585.92     39.32 o 
   1   8   2      435.49      692.76     43.98 o 
   2   8   2    34333.75    34274.46    364.13 o 
   3   8   2    15185.64    15195.71    223.04 o 
   4   8   2    15451.86    14765.59    225.65 o 
   5   8   2     5319.77     5163.17    132.71 o 
   6   8   2     9798.50     9166.04    218.85 o 
   7   8   2    17844.19    18190.38    332.99 o 
   8   8   2      496.12      429.22     76.12 o 
   9   8   2      135.44      103.19     73.42 o 
  10   8   2      332.06      331.60    149.33 o 
  11   8   2     7318.13     7278.43    273.10 o 
  12   8   2     2040.57     2015.97    282.38 o 
  13   8   2      173.40       48.38    375.57 o 
  14   8   2      537.43      747.81    505.63 o 
  15   8   2        9.04       98.30    181.12 o 
  16   8   2      741.54      373.28    505.63 o 
 -16   9   2      123.81       33.40    175.19 o 
 -15   9   2     1517.99     1364.04    231.64 o 
 -14   9   2        6.58       62.64    156.77 o 
 -13   9   2       60.00      230.90    149.89 o 
 -12   9   2     2903.69     2651.72    241.84 o 
 -11   9   2     2778.39     3500.74    741.75 o 
 -10   9   2     3096.10     3639.69    266.34 o 
  -9   9   2     1939.65     1977.90    127.80 o 
  -8   9   2      864.84      882.69     79.58 o 
  -7   9   2    10045.78    10021.80    190.88 o 
  -6   9   2     8655.19     9186.44    176.71 o 
  -5   9   2    12231.76    11808.07    198.84 o 
  -4   9   2      455.84      635.29     80.95 o 
  -3   9   2     5812.96     5502.02    117.59 o 
  -2   9   2    16623.46    16660.33    225.29 o 
  -1   9   2     3001.98     3672.25    106.47 o 
   0   9   2    30235.00    29918.61    320.32 o 
   1   9   2     2695.78     2488.95     77.02 o 
   2   9   2     4228.59     3876.56     92.52 o 
   3   9   2    15024.73    15021.67    226.12 o 
   4   9   2     2495.59     3019.20    150.01 o 
   5   9   2    20037.90    19979.92    291.59 o 
   6   9   2     1293.46     1485.06     90.33 o 
   7   9   2        9.30       12.10     62.78 o 
   8   9   2     4051.12     4294.63    145.68 o 
   9   9   2      451.48      551.63     90.14 o 
  10   9   2     3009.39     3236.94    160.16 o 
  11   9   2       57.89       61.00    111.44 o 
  12   9   2       48.76      238.29    321.45 o 
  13   9   2      897.92      708.43    192.26 o 
  14   9   2      215.48      106.12    391.71 o 
  15   9   2     1422.59     1511.18    341.52 o 
 -16  10   2       26.10      -64.65    179.23 o 
 -15  10   2      455.65      199.98    183.64 o 
 -14  10   2       53.72     -141.53    145.57 o 
 -13  10   2      803.39      716.56    185.69 o 
 -12  10   2      205.71      113.58    149.63 o 
 -11  10   2       45.87     -186.36    153.41 o 
 -10  10   2      986.54     1118.69    148.52 o 
  -9  10   2      497.12      622.97     96.57 o 
  -8  10   2    16367.22    16674.99    272.09 o 
  -7  10   2     1327.78     1455.02    121.65 o 
  -6  10   2      560.75      657.43     76.56 o 
  -5  10   2      407.85      518.01     62.54 o 
  -4  10   2     2968.10     2919.71    106.31 o 
  -3  10   2    15351.48    15301.56    222.98 o 
  -2  10   2      684.26      724.99     51.21 o 
  -1  10   2    25357.26    24673.39    306.81 o 
   0  10   2    10551.74    11661.98    188.37 o 
   1  10   2    24314.00    24853.54    284.58 o 
   2  10   2      902.69      970.79     63.93 o 
   3  10   2      530.16      538.06     85.71 o 
   4  10   2     8826.09     8420.45    183.31 o 
   5  10   2     7249.93     7463.15    164.13 o 
   6  10   2     1198.36     1260.27     89.25 o 
   7  10   2       11.76       97.19     76.20 o 
   8  10   2     4403.21     3998.81    145.97 o 
   9  10   2      627.22      715.99     94.74 o 
  10  10   2     2593.76     2768.95    154.69 o 
  11  10   2        0.61      -65.09     89.80 o 
  12  10   2     3445.64     3656.90    285.40 o 
  13  10   2      746.34      598.11    195.46 o 
  14  10   2        0.17     -105.57    166.16 o 
  15  10   2      142.96      207.23    205.36 o 
 -16  11   2      947.68      957.75    366.51 o 
 -15  11   2      188.20      -97.47    171.45 o 
 -14  11   2      210.53      164.98    167.19 o 
 -13  11   2        8.86       37.53    140.18 o 
 -12  11   2     3822.57     3330.79    264.23 o 
 -11  11   2     4163.84     4490.88    350.47 o 
 -10  11   2     2956.16     2579.11    274.24 o 
  -9  11   2     1806.38     2081.82    134.86 o 
  -8  11   2     1334.32     1388.49    146.97 o 
  -7  11   2    13569.02    14168.91    246.58 o 
  -6  11   2     5108.01     5260.62    140.30 o 
  -5  11   2     6728.80     6778.55    153.49 o 
  -4  11   2     9027.78     9516.42    175.68 o 
  -3  11   2     9193.65     9337.50    164.79 o 
  -2  11   2       68.85        8.05     36.64 o 
  -1  11   2     5193.51     4854.53    101.88 o 
   0  11   2    40365.93    40467.88    794.43 o 
   1  11   2     6966.49     7079.47    122.32 o 
   2  11   2     7582.08     6983.40    127.51 o 
   3  11   2       34.92       37.60     42.84 o 
   4  11   2    17492.01    16327.85    254.20 o 
   5  11   2     7834.25     7814.50    172.14 o 
   6  11   2       28.40      -14.06     59.32 o 
   7  11   2       26.03      -50.81     65.27 o 
   8  11   2     1049.78     1153.38    102.16 o 
   9  11   2     4540.64     5041.46    210.11 o 
  10  11   2     2617.65     2614.10    136.53 o 
  11  11   2      943.47     1067.53    150.61 o 
  12  11   2        9.80       -8.97    165.41 o 
  13  11   2      528.93      508.42    309.33 o 
  14  11   2     1094.27      777.98    215.91 o 
  15  11   2      902.61     1375.42    312.72 o 
 -15  12   2       28.58     -175.39    165.32 o 
 -14  12   2      750.57      724.70    205.95 o 
 -13  12   2      123.21      198.65    172.73 o 
 -12  12   2        0.71      -43.54    140.01 o 
 -11  12   2       73.98      158.27    119.97 o 
 -10  12   2     2875.72     3130.68    271.90 o 
  -9  12   2       12.14       38.29     83.02 o 
  -8  12   2      207.90       94.94     68.32 o 
  -7  12   2      975.60     1152.36     92.05 o 
  -6  12   2       20.13       68.32     61.55 o 
  -5  12   2     4711.80     4448.54    130.48 o 
  -4  12   2      118.38       78.42     69.32 o 
  -3  12   2     3379.26     3518.88    102.28 o 
  -2  12   2     2800.07     2873.72    131.69 o 
  -1  12   2        4.36       18.39     43.64 o 
   0  12   2     2565.76     2855.39    126.54 o 
   1  12   2       73.75       30.21     48.73 o 
   2  12   2     2798.80     2863.24     87.06 o 
   3  12   2     1270.77     1336.63     72.19 o 
   4  12   2     1729.72     2055.50     96.05 o 
   5  12   2      571.73      725.27     76.18 o 
   6  12   2        8.56       84.84     66.75 o 
   7  12   2     1780.54     1889.45    113.34 o 
   8  12   2      321.85      590.89     91.70 o 
   9  12   2      294.99      175.04    101.11 o 
  10  12   2      134.40      166.08     84.66 o 
  11  12   2       11.23      -46.73     93.69 o 
  12  12   2     1017.30      658.46    313.23 o 
  13  12   2       71.38      -23.57    161.68 o 
  14  12   2       68.31      188.93    175.83 o 
  15  12   2        7.55      -39.89    182.41 o 
 -15  13   2      244.10       17.24    234.81 o 
 -14  13   2      626.02      506.83    267.76 o 
 -13  13   2      660.47      651.34    294.93 o 
 -12  13   2     1189.85     1172.50    170.11 o 
 -11  13   2     5396.37     5136.84    291.99 o 
 -10  13   2     3591.64     4047.81    430.05 o 
  -9  13   2        5.16     -117.37     80.77 o 
  -8  13   2     2386.24     2489.32    124.63 o 
  -7  13   2       79.65        6.85     65.56 o 
  -6  13   2    25564.03    26431.47    374.48 o 
  -5  13   2     3377.75     3469.15    134.62 o 
  -4  13   2       25.78      -38.12     60.48 o 
  -3  13   2        4.61       29.63     56.55 o 
  -2  13   2     2322.08     2015.62    135.54 o 
  -1  13   2    40065.06    35681.46    516.36 o 
   0  13   2      436.71      513.51     61.55 o 
   1  13   2    11456.80    11238.79    202.89 o 
   2  13   2      326.02      262.86     61.95 o 
   3  13   2    11452.11    10653.13    280.83 o 
   4  13   2     8633.91     8185.26    257.59 o 
   5  13   2     1340.66     1256.06    108.63 o 
   6  13   2    14063.88    14425.66    298.39 o 
   7  13   2     1772.20     1756.07    203.98 o 
   8  13   2     1110.40     1317.86    108.64 o 
   9  13   2      814.67      756.23     97.79 o 
  10  13   2     5206.26     5444.51    257.38 o 
  11  13   2     1794.72     1644.39    237.84 o 
  12  13   2      292.07      184.32    215.17 o 
  13  13   2       42.00      -64.59    247.03 o 
  14  13   2     1266.95     1131.28    344.58 o 
 -12  14   2       44.39      378.84    299.19 o 
 -11  14   2      864.40      826.42    287.40 o 
 -10  14   2       30.50      131.59    206.66 o 
  -9  14   2     1617.16     1843.89    207.86 o 
  -8  14   2      501.61      648.45    117.43 o 
  -7  14   2      441.96      680.68    174.67 o 
  -6  14   2     1253.56     1322.14    131.99 o 
  -5  14   2      564.76      568.35    108.77 o 
  -4  14   2     2960.34     2763.29    161.26 o 
  -3  14   2      483.26      569.20     99.54 o 
  -2  14   2      260.72      158.05     71.32 o 
  -1  14   2     1083.58     1094.77    101.79 o 
   0  14   2        1.46      -60.36     65.28 o 
   1  14   2     2808.87     2551.03    136.01 o 
   2  14   2     1795.53     1998.16    153.86 o 
   3  14   2     1734.80     1846.26    123.58 o 
   4  14   2     3435.60     3377.80    177.90 o 
   5  14   2        9.75     -121.72    109.77 o 
   6  14   2      118.59       95.33    133.49 o 
   7  14   2       19.27      -82.24     80.62 o 
   8  14   2      591.89      597.39    107.47 o 
   9  14   2       21.57      292.83     97.05 o 
  10  14   2        5.57      -70.45     92.47 o 
  11  14   2       45.76     -117.81    213.32 o 
  12  14   2      196.39      516.10    281.07 o 
 -13  15   2        0.19      -54.99    272.13 o 
 -12  15   2     1686.68     1206.57    340.87 o 
 -11  15   2     2040.24     2236.59    380.15 o 
 -10  15   2     1157.38     1296.04    294.17 o 
  -9  15   2     1041.38     1169.22    195.53 o 
  -8  15   2      528.62      591.78    118.51 o 
  -7  15   2     9663.34     9275.53    285.15 o 
  -6  15   2      166.21      289.89    103.09 o 
  -5  15   2     4236.75     4445.43    207.68 o 
  -4  15   2     3980.74     3740.30    189.29 o 
  -3  15   2     4096.62     3841.35    281.27 o 
  -2  15   2     7001.45     6944.78    288.14 o 
  -1  15   2     1017.39      960.42    104.76 o 
   0  15   2    34969.18    33011.54    591.20 o 
   1  15   2      283.98      227.09     82.48 o 
   2  15   2     1733.05     1738.07    126.53 o 
   3  15   2      204.70      144.40     88.54 o 
   4  15   2    19992.79    19055.80    362.95 o 
   5  15   2    21866.21    22809.54    643.92 o 
   6  15   2      402.19      319.50    108.78 o 
   7  15   2      577.96      544.76    118.95 o 
   8  15   2      759.91     1019.45    219.10 o 
   9  15   2     5849.61     5430.33    295.79 o 
  10  15   2     1297.81     1216.39    281.95 o 
  11  15   2      330.92      323.43    192.04 o 
  12  15   2      517.15      666.68    289.58 o 
  13  15   2     1029.86      616.05    337.16 o 
 -13  16   2        3.55      250.30    325.16 o 
 -12  16   2       19.17       95.15    277.36 o 
 -11  16   2      117.40      234.16    242.23 o 
 -10  16   2       65.95      401.75    267.76 o 
  -9  16   2       41.11       82.24    154.94 o 
  -8  16   2       30.67      -13.74    101.89 o 
  -7  16   2        8.89      -34.12     89.80 o 
  -6  16   2      153.82      209.99    131.69 o 
  -5  16   2      303.94      175.51    103.17 o 
  -4  16   2      346.79      547.44    111.80 o 
  -3  16   2      220.10      281.77     87.51 o 
  -2  16   2      197.81      225.89     85.60 o 
  -1  16   2      791.23      687.08    103.32 o 
   0  16   2       17.29       93.37     81.18 o 
   1  16   2      362.69      275.49     87.50 o 
   2  16   2       42.27       99.20     79.07 o 
   3  16   2      140.48       90.81     80.03 o 
   4  16   2      111.19      177.95     87.41 o 
   5  16   2      256.50      374.24     97.92 o 
   6  16   2      166.48      243.77    147.63 o 
   7  16   2      248.53      233.52    173.44 o 
   8  16   2      197.28      211.99    113.44 o 
   9  16   2        0.70      -68.93    103.18 o 
  10  16   2       33.70      177.03    153.85 o 
  11  16   2       76.95      225.22    150.59 o 
  12  16   2       24.36     -236.34    243.98 o 
 -13  17   2      135.81     -242.23    307.92 o 
 -12  17   2      424.07      435.14    276.27 o 
 -11  17   2      723.86     1085.89    316.86 o 
 -10  17   2     3749.20     4695.55    479.66 o 
  -9  17   2       19.13     -111.31    192.15 o 
  -8  17   2      115.56      333.16    117.90 o 
  -7  17   2     4075.44     4524.35    228.58 o 
  -6  17   2     5648.35     5922.36    554.88 o 
  -5  17   2     3200.39     3410.63    198.74 o 
  -4  17   2      666.63      581.25    119.41 o 
  -3  17   2      233.84      190.02     86.35 o 
  -2  17   2     5791.53     5709.50    197.90 o 
  -1  17   2    13122.82    12589.72    291.25 o 
   0  17   2     1694.62     1547.21    126.42 o 
   1  17   2     1039.13     1048.73    115.63 o 
   2  17   2     1573.04     1651.27    244.08 o 
   3  17   2     6989.10     7061.40    223.81 o 
   4  17   2     5096.38     5786.19    221.49 o 
   5  17   2     8477.36     7946.12    240.97 o 
   6  17   2     4504.77     4937.45    244.24 o 
   7  17   2        1.59       95.04    108.80 o 
   8  17   2     3765.65     4079.25    230.43 o 
   9  17   2     1122.23     1491.27    169.75 o 
  10  17   2     2196.88     1943.81    239.79 o 
  11  17   2      729.47      824.76    218.77 o 
  12  17   2        6.43       41.46    278.02 o 
 -13  18   2        0.67     -367.05    289.37 o 
 -12  18   2       84.22     -118.71    224.34 o 
 -11  18   2      123.03      260.34    249.21 o 
 -10  18   2      866.39     1519.07    353.09 o 
  -9  18   2      591.12      529.44    165.07 o 
  -8  18   2      531.07      214.96    124.10 o 
  -7  18   2      562.56      634.33    128.98 o 
  -6  18   2       72.86       70.91    103.52 o 
  -5  18   2     1055.63     1015.62    143.28 o 
  -4  18   2       49.36       95.05     87.41 o 
  -3  18   2      331.57      243.21     93.51 o 
  -2  18   2     2507.95     2168.50    147.29 o 
  -1  18   2       34.87       50.08     90.37 o 
   0  18   2       62.88       17.12     82.38 o 
   1  18   2       73.22      206.68     87.85 o 
   2  18   2     1197.40     1267.63    128.44 o 
   3  18   2       28.59      -36.59     82.93 o 
   4  18   2     1318.94     1103.43    126.62 o 
   5  18   2     1269.51     1078.50    127.11 o 
   6  18   2       63.07       25.26    130.24 o 
   7  18   2       21.14       49.09    114.82 o 
   8  18   2        3.37        5.52    116.34 o 
   9  18   2       87.77      -25.42    121.02 o 
  10  18   2        4.37       -5.71    158.31 o 
  11  18   2      135.83      205.12    173.98 o 
  12  18   2        0.76      168.91    254.89 o 
 -12  19   2      620.44      805.47    341.09 o 
 -11  19   2     1472.97     1593.26    383.64 o 
 -10  19   2      437.79      850.86    293.51 o 
  -9  19   2      926.35      964.41    398.04 o 
  -8  19   2      680.94      900.15    154.56 o 
  -7  19   2     3697.44     3932.01    229.51 o 
  -6  19   2     2168.62     2367.05    201.26 o 
  -5  19   2     2176.95     2167.29    181.83 o 
  -4  19   2      897.68     1027.52    126.18 o 
  -3  19   2     5135.00     5338.09    242.06 o 
  -2  19   2     2680.06     2401.98    193.61 o 
  -1  19   2     4104.50     3903.92    241.14 o 
   0  19   2     1718.33     1986.76    147.63 o 
   1  19   2     1815.72     1722.82    143.13 o 
   2  19   2      196.79       95.62     93.63 o 
   3  19   2     1456.39     1496.83    139.67 o 
   4  19   2     2577.92     3121.55    259.17 o 
   5  19   2     4134.35     4082.14    200.64 o 
   6  19   2     2021.56     2128.47    162.12 o 
   7  19   2       31.83      133.96    103.79 o 
   8  19   2      116.63      144.21    127.87 o 
   9  19   2     4233.88     4290.01    355.66 o 
  10  19   2     1218.83     1224.29    325.37 o 
  11  19   2      149.94       69.50    180.11 o 
 -12  20   2       42.84     -156.03    251.18 o 
 -11  20   2      109.46       25.75    258.16 o 
 -10  20   2      671.28      735.20    317.52 o 
  -9  20   2       91.20      197.06    166.59 o 
  -8  20   2      557.24      576.28    143.31 o 
  -7  20   2       75.94      142.54    127.80 o 
  -6  20   2        4.68     -124.60    107.96 o 
  -5  20   2      490.30      513.86    132.65 o 
  -4  20   2      283.96       86.76     97.06 o 
  -3  20   2     2615.86     2504.63    166.95 o 
  -2  20   2       85.61       99.98     94.94 o 
  -1  20   2     1330.82     1403.59    141.04 o 
   0  20   2       77.05        1.85     91.86 o 
   1  20   2     1902.77     1449.64    141.15 o 
   2  20   2       12.63     -105.08     84.28 o 
   3  20   2      572.91      275.58    103.01 o 
   4  20   2      708.23      675.83    126.11 o 
   5  20   2      812.21      707.12    127.78 o 
   6  20   2        2.91       98.66    105.49 o 
   7  20   2       39.56       84.23    103.36 o 
   8  20   2      681.33      813.80    136.55 o 
   9  20   2        5.94       73.82    139.53 o 
  10  20   2       39.32     -179.57    157.55 o 
  11  20   2        1.94      147.06    181.92 o 
 -11  21   2      844.39     1471.06    383.42 o 
 -10  21   2      257.08       15.06    280.86 o 
  -9  21   2      101.88     -147.12    157.17 o 
  -8  21   2      270.82      196.52    168.06 o 
  -7  21   2      890.12     1095.66    292.22 o 
  -6  21   2     2849.44     3515.78    202.78 o 
  -5  21   2      995.85     1040.49    139.99 o 
  -4  21   2      352.27      293.25    111.08 o 
  -3  21   2      794.06      633.48    121.35 o 
  -2  21   2     1800.95     1651.14    190.23 o 
  -1  21   2      956.15      651.81    122.17 o 
   0  21   2     1785.24     1680.97    194.97 o 
   1  21   2      601.03      482.86    116.02 o 
   2  21   2       86.89      210.60    109.68 o 
   3  21   2      834.80      933.76    134.74 o 
   4  21   2     2709.12     3167.77    307.99 o 
   5  21   2      745.44      872.53    135.27 o 
   6  21   2      330.98      127.58    113.03 o 
   7  21   2       46.58      180.11    133.36 o 
   8  21   2      482.19      453.01    136.99 o 
   9  21   2     1916.19     2019.05    181.30 o 
  10  21   2      314.31      329.74    203.18 o 
 -10  22   2      371.00      115.66    281.51 o 
  -9  22   2     1214.66     1318.58    237.72 o 
  -8  22   2       95.87      -21.49    155.51 o 
  -7  22   2      143.60      209.06    143.24 o 
  -6  22   2       95.67       13.05    110.84 o 
  -5  22   2     1305.63      998.09    144.24 o 
  -4  22   2        1.62       51.99    104.58 o 
  -3  22   2      812.84      862.66    137.33 o 
  -2  22   2     3086.67     2531.06    178.48 o 
  -1  22   2       13.09      -29.52    125.30 o 
   0  22   2      476.24      437.38    123.28 o 
   1  22   2        3.93      -76.89    107.19 o 
   2  22   2     2751.24     2509.64    182.66 o 
   3  22   2      868.60      793.28    138.27 o 
   4  22   2       81.33      -33.10    105.81 o 
   5  22   2       23.80       23.01    108.91 o 
   6  22   2      244.27      242.10    120.80 o 
   7  22   2     1191.29     1208.91    162.18 o 
   8  22   2        5.85     -162.74    108.49 o 
   9  22   2      273.99      -74.14    121.55 o 
  -9  23   2       29.61      246.69    192.81 o 
  -8  23   2       88.50      144.25    180.86 o 
  -7  23   2      474.92      407.15    135.11 o 
  -6  23   2      537.43      633.92    138.33 o 
  -5  23   2      875.44      868.76    141.39 o 
  -4  23   2      128.72       95.60    108.98 o 
  -3  23   2        0.72      236.48    117.24 o 
  -2  23   2     1336.33     1500.50    161.22 o 
  -1  23   2      896.82      702.16    134.52 o 
   0  23   2     1397.71     1232.04    149.75 o 
   1  23   2       47.89       68.34    108.58 o 
   2  23   2        1.25       10.74    111.64 o 
   3  23   2     1089.55     1095.22    184.93 o 
   4  23   2      736.86      860.65    146.56 o 
   5  23   2      479.20      256.48    126.40 o 
   6  23   2      214.39      102.26    120.32 o 
   7  23   2       14.46     -159.64    109.61 o 
   8  23   2      765.29      659.83    196.45 o 
  -8  24   2      586.02      450.31    162.83 o 
  -7  24   2      180.97      184.79    194.06 o 
  -6  24   2      197.54       37.42    125.16 o 
  -5  24   2       34.61      -38.76    117.94 o 
  -4  24   2      882.55     1002.16    153.65 o 
  -3  24   2     1573.19     1377.44    212.77 o 
  -2  24   2      407.25      172.41    148.99 o 
  -1  24   2        3.82      121.03    117.82 o 
   0  24   2        1.91      -85.78    109.06 o 
   1  24   2     1352.69     1294.79    159.05 o 
   2  24   2      605.93      502.46    131.53 o 
   3  24   2      169.07      206.92    126.82 o 
   4  24   2      254.46      180.32    125.34 o 
   5  24   2       99.32        3.46    121.42 o 
   6  24   2      604.78      604.06    151.32 o 
   7  24   2      340.27      204.68    134.00 o 
  -6  25   2      269.56      424.60    141.83 o 
  -5  25   2      255.95      478.17    143.60 o 
  -4  25   2       81.25     -158.15    113.50 o 
  -3  25   2        0.22      206.95    126.42 o 
  -2  25   2      656.37      381.97    137.49 o 
  -1  25   2      797.86      573.25    144.40 o 
   0  25   2      382.50      768.34    146.43 o 
   1  25   2      125.41      123.62    121.65 o 
   2  25   2       35.81       28.71    124.56 o 
   3  25   2      606.72      451.06    138.65 o 
   4  25   2      253.47      340.62    135.78 o 
   5  25   2      148.05      -33.09    135.16 o 
   6  25   2       56.59      -62.21    126.72 o 
  -5  26   2      250.05      408.24    148.92 o 
  -4  26   2      840.14      842.50    165.75 o 
  -3  26   2      692.38      646.69    153.13 o 
  -2  26   2      310.37      297.69    142.76 o 
  -1  26   2       30.36      158.96    148.64 o 
   0  26   2      175.49      186.62    135.84 o 
   1  26   2      328.45       58.10    127.95 o 
   2  26   2      858.65      786.83    160.79 o 
   3  26   2      749.82      879.98    164.98 o 
   4  26   2       34.66      -45.29    133.16 o 
   0  27   2      237.40        0.64    134.09 o 
 -17   1   3      282.39      325.48    208.45 o 
 -16   1   3      329.14      143.14    185.53 o 
 -15   1   3      804.06      688.50    194.87 o 
 -14   1   3      420.54      382.32    197.38 o 
 -13   1   3     7732.77     7331.71    502.14 o 
 -12   1   3     4051.44     3392.98    255.79 o 
 -11   1   3     3176.69     2678.75    220.56 o 
 -10   1   3     3719.57     3830.12    482.82 o 
  -9   1   3      737.14     1158.98    264.05 o 
  -8   1   3    35525.39    35666.28    826.09 o 
  -7   1   3      816.74      986.34    128.00 o 
  -6   1   3     5649.33     5716.32    222.59 o 
  -5   1   3    11056.49    11544.30    311.38 o 
  -4   1   3      903.81      643.62     91.04 o 
  -3   1   3     8407.61     7701.95    154.93 o 
  -2   1   3     4825.72     5022.83    155.38 o 
  -1   1   3    21613.77    22358.02    285.75 o 
   0   1   3      792.94     1169.88     82.27 o 
   1   1   3      317.24      269.13     43.22 o 
   2   1   3    79433.69    75359.89    858.65 o 
   3   1   3    27434.87    26827.93    364.03 o 
   4   1   3    38275.76    37111.54    484.05 o 
   5   1   3     2748.88     2842.94    110.89 o 
   6   1   3      641.36      793.08     81.17 o 
   7   1   3    27278.50    26590.65    486.96 o 
   8   1   3     8943.62     9278.08    220.26 o 
   9   1   3     5676.57     5943.68    186.09 o 
  10   1   3      385.71      474.38     94.67 o 
  11   1   3       60.44       43.44     84.92 o 
  12   1   3     2416.56     2168.63    250.88 o 
  13   1   3     1374.27     1174.01    221.77 o 
  14   1   3     2956.84     3292.65    454.56 o 
  15   1   3      180.83      196.98    213.32 o 
  16   1   3       45.78      210.92    220.62 o 
 -17   2   3       12.39      -49.75    192.20 o 
 -16   2   3       14.38      -17.50    163.04 o 
 -15   2   3      189.40      260.54    212.77 o 
 -14   2   3      112.08       53.52    211.57 o 
 -13   2   3        1.43      -75.56    125.28 o 
 -12   2   3      151.99      187.13    135.48 o 
 -11   2   3       45.33       92.11    114.56 o 
 -10   2   3     2126.37     2244.02    208.93 o 
  -9   2   3        9.89      154.74    111.16 o 
  -8   2   3     1634.92     2026.11    181.02 o 
  -7   2   3     7062.69     7204.35    265.03 o 
  -6   2   3    12153.73    12597.73    436.45 o 
  -5   2   3       38.66       22.30     62.23 o 
  -4   2   3    33361.05    32887.38    482.79 o 
  -3   2   3    11362.21     9774.90    163.10 o 
  -2   2   3    60868.68    63452.21    717.02 o 
  -1   2   3     5267.76     4677.41     85.35 o 
   0   2   3    21523.25    24174.26    281.51 o 
   1   2   3       36.89        6.92     56.16 o 
   2   2   3     4582.36     4547.60     92.09 o 
   3   2   3     3053.40     3543.08     86.65 o 
   4   2   3      562.66      715.51     64.78 o 
   5   2   3    16043.58    15747.28    267.87 o 
   6   2   3      587.10      541.01     72.87 o 
   7   2   3       64.79        3.16     62.86 o 
   8   2   3      541.79      590.12     87.18 o 
   9   2   3     2860.55     2970.44    151.33 o 
  10   2   3      483.06      604.20    100.09 o 
  11   2   3      402.11      436.75    106.64 o 
  12   2   3       13.52      240.45    177.85 o 
  13   2   3      282.47      251.50    197.38 o 
  14   2   3      147.29      -10.51    177.18 o 
  15   2   3       22.85       -8.44    187.71 o 
  16   2   3       50.89      175.06    218.82 o 
 -17   3   3     1316.92     1462.36    455.76 o 
 -16   3   3        8.49     -135.38    173.07 o 
 -15   3   3       19.48       33.49    296.35 o 
 -14   3   3     3645.35     3262.77    281.70 o 
 -13   3   3     1929.56     1844.53    220.27 o 
 -12   3   3    10004.54     9385.87    541.42 o 
 -11   3   3       12.38      -51.39    111.59 o 
 -10   3   3      151.22      101.05    132.11 o 
  -9   3   3     9938.77     9465.55    338.13 o 
  -8   3   3     2101.52     2237.22     99.64 o 
  -7   3   3    33185.25    33211.37    509.86 o 
  -6   3   3     2269.14     2325.33    115.30 o 
  -5   3   3     7701.02     7928.81    172.49 o 
  -4   3   3    24347.52    25087.00    411.24 o 
  -3   3   3    49218.32    46544.42   1199.95 o 
  -2   3   3    11844.70    11292.23    156.45 o 
  -1   3   3       15.05       45.08     28.19 o 
   0   3   3    21009.35    21503.49    252.13 o 
   1   3   3   223003.88   215223.61   1881.62 o 
   2   3   3    19418.02    18961.89    238.79 o 
   3   3   3    21362.77    20284.89    259.81 o 
   4   3   3    19183.96    18535.29    252.06 o 
   5   3   3      771.15      878.72     65.56 o 
   6   3   3    31522.53    30561.06    442.18 o 
   7   3   3       93.56      -58.90     80.04 o 
   8   3   3    20406.89    19663.87    343.40 o 
   9   3   3     3283.92     3475.88    154.40 o 
  10   3   3      152.31      146.82     85.56 o 
  11   3   3      282.55      192.66    126.69 o 
  12   3   3      200.70       51.36    165.65 o 
  13   3   3     4497.45     4508.68   1065.05 o 
  14   3   3      399.66      153.79    406.12 o 
  15   3   3      587.42      337.51    293.95 o 
  16   3   3       51.95      171.42    212.66 o 
 -17   4   3       64.45      135.22    430.34 o 
 -16   4   3      282.41      384.61    195.43 o 
 -15   4   3       16.09       60.26    170.25 o 
 -14   4   3      105.99      109.34    157.05 o 
 -13   4   3      335.18       96.05    213.21 o 
 -12   4   3       94.38      311.55    148.38 o 
 -11   4   3       89.47      -32.23    260.12 o 
 -10   4   3     1678.37     1493.65    181.37 o 
  -9   4   3     2718.99     2953.01    273.76 o 
  -8   4   3      678.19      921.58    167.63 o 
  -7   4   3      534.95      478.62    115.95 o 
  -6   4   3    15219.35    17276.22    247.89 o 
  -5   4   3    18212.59    18880.07    313.70 o 
  -4   4   3     5231.42     5264.40    104.87 o 
  -3   4   3    10818.13    10309.90    152.73 o 
  -2   4   3     2476.88     2484.02     70.44 o 
  -1   4   3    48070.42    47966.24    504.32 o 
   0   4   3     2141.64     1804.10     60.40 o 
   1   4   3     4306.46     4478.58     83.15 o 
   2   4   3    57199.93    56557.15    596.95 o 
   3   4   3      144.78      286.44     55.68 o 
   4   4   3     4084.88     4350.92    108.82 o 
   5   4   3     3467.29     3055.02    115.34 o 
   6   4   3     3880.25     3661.30    118.19 o 
   7   4   3     3769.00     3812.11    143.98 o 
   8   4   3     3464.28     3510.41    150.50 o 
   9   4   3      108.12      186.72     99.27 o 
  10   4   3       77.45      141.88     85.69 o 
  11   4   3     1668.69     1771.19    168.74 o 
  12   4   3       26.74       38.89    157.51 o 
  13   4   3      252.04      190.63    177.33 o 
  14   4   3      100.54     -104.71    162.24 o 
  15   4   3       79.05      110.94    212.29 o 
  16   4   3      208.15      421.50    235.36 o 
 -17   5   3     1240.00     1211.10    454.35 o 
 -16   5   3       13.78      -90.08    172.12 o 
 -15   5   3      130.70      205.68    171.96 o 
 -14   5   3     1294.15     1044.91    210.32 o 
 -13   5   3     3006.46     3133.41    270.97 o 
 -12   5   3     3512.41     3925.06    271.85 o 
 -11   5   3      597.35      351.96    143.35 o 
 -10   5   3      381.38      341.67    198.15 o 
  -9   5   3     8555.17     8364.30    474.53 o 
  -8   5   3     7824.29     8819.32    215.30 o 
  -7   5   3     9356.95     9584.37    170.93 o 
  -6   5   3      664.98      485.36     49.95 o 
  -5   5   3      205.88      135.42     37.57 o 
  -4   5   3    23505.85    23005.03    285.80 o 
  -3   5   3     3856.37     3656.64     87.44 o 
  -2   5   3    19337.73    19168.01    240.78 o 
  -1   5   3    21008.84    19091.71    237.45 o 
   0   5   3     9093.71     9438.39    165.31 o 
   1   5   3    23527.35    22770.17    250.95 o 
   2   5   3     7701.26     7922.61    123.36 o 
   3   5   3    65065.93    65666.48    695.78 o 
   4   5   3       20.94       32.23     41.75 o 
   5   5   3       24.98      -34.27     44.55 o 
   6   5   3     8536.31     8413.56    172.27 o 
   7   5   3    15286.64    15378.70    288.18 o 
   8   5   3     2913.27     2964.09    140.41 o 
   9   5   3     1893.89     2129.15    144.51 o 
  10   5   3     4116.60     4099.42    250.28 o 
  11   5   3     1878.26     2062.54    180.70 o 
  12   5   3     2095.83     2246.24    256.64 o 
  13   5   3     1098.71      889.39    225.03 o 
  14   5   3      705.45      355.92    204.30 o 
  15   5   3      311.33      405.43    281.51 o 
  16   5   3      163.91      172.77    228.58 o 
 -17   6   3      141.99      182.93    207.70 o 
 -16   6   3      361.39      201.74    185.52 o 
 -15   6   3      497.49      494.83    216.37 o 
 -14   6   3       31.62      -54.75    150.14 o 
 -13   6   3        3.24       73.91    145.90 o 
 -12   6   3        8.38     -126.15    125.98 o 
 -11   6   3     2961.78     2936.32    272.56 o 
 -10   6   3      501.93      789.97    320.14 o 
  -9   6   3       60.48      185.99    117.45 o 
  -8   6   3      232.09      286.54     74.52 o 
  -7   6   3     3102.72     2890.84    100.44 o 
  -6   6   3    23784.95    24329.13    313.74 o 
  -5   6   3     1533.37     1708.17     76.87 o 
  -4   6   3     9939.59    10292.01    166.54 o 
  -3   6   3       14.72       -8.67     38.16 o 
  -2   6   3    11597.83    11206.53    167.58 o 
  -1   6   3     5289.98     5430.98    106.68 o 
   0   6   3     3901.79     4028.16     92.50 o 
   1   6   3    16398.08    15373.09    204.46 o 
   2   6   3       18.57       10.05     30.52 o 
   3   6   3      465.46      601.03     69.14 o 
   4   6   3       51.95      154.30     48.59 o 
   5   6   3     8746.07     7891.94    163.57 o 
   6   6   3      225.53      232.93     60.31 o 
   7   6   3       21.93       37.80     60.49 o 
   8   6   3      696.25      762.95     86.24 o 
   9   6   3      471.81      611.29     98.93 o 
  10   6   3      613.39      496.46    103.33 o 
  11   6   3     1124.92     1273.75    156.63 o 
  12   6   3      124.64       17.53    151.15 o 
  13   6   3        9.56      -28.19    154.66 o 
  14   6   3      182.04      547.56    210.54 o 
  15   6   3      171.61       33.14    197.32 o 
  16   6   3      504.13      503.69    227.52 o 
 -17   7   3      364.84      574.22    239.68 o 
 -16   7   3      299.09      533.86    210.68 o 
 -15   7   3      518.49      639.33    196.52 o 
 -14   7   3       32.64      -68.48    143.02 o 
 -13   7   3     4965.01     4984.98    400.55 o 
 -12   7   3      185.49      179.92    145.84 o 
 -11   7   3     2326.28     2536.53    220.35 o 
 -10   7   3     2166.81     2383.51    365.75 o 
  -9   7   3       93.17      157.49    128.25 o 
  -8   7   3    10497.56    10473.32    310.97 o 
  -7   7   3       11.06      -44.51     56.19 o 
  -6   7   3    14772.73    14855.00    225.88 o 
  -5   7   3     2629.12     2854.63     93.69 o 
  -4   7   3     2363.37     2527.35     86.61 o 
  -3   7   3    31147.19    31178.38    370.07 o 
  -2   7   3       73.18       83.01     36.39 o 
  -1   7   3    38632.70    35757.20    451.66 o 
   0   7   3    14415.94    14746.60    203.81 o 
   1   7   3      278.20      383.14     40.36 o 
   2   7   3    19296.40    19173.59    233.66 o 
   3   7   3     2235.94     2139.05    103.55 o 
   4   7   3    41158.81    39441.96    469.78 o 
   5   7   3      155.28      190.17     57.05 o 
   6   7   3        3.16      109.15     56.45 o 
   7   7   3    15853.12    16602.17    274.21 o 
   8   7   3     3251.55     3233.08    212.89 o 
   9   7   3     6080.04     6205.67    200.95 o 
  10   7   3      294.45      139.01    106.97 o 
  11   7   3      229.28      421.60    131.76 o 
  12   7   3     3713.85     3961.29    299.80 o 
  13   7   3      878.28      667.61    201.63 o 
  14   7   3      397.90      624.97    213.84 o 
  15   7   3        0.38      -15.85    230.56 o 
 -16   8   3      113.92      -25.45    183.88 o 
 -15   8   3      798.58      871.21    209.00 o 
 -14   8   3      326.28      409.47    175.79 o 
 -13   8   3       35.69     -168.86    137.10 o 
 -12   8   3     1675.20     1523.67    206.05 o 
 -11   8   3     1637.34     1816.11    521.34 o 
 -10   8   3     4063.68     4331.58    264.99 o 
  -9   8   3      659.87      542.81    141.83 o 
  -8   8   3      184.98      125.54     56.77 o 
  -7   8   3     1911.59     1985.32     90.52 o 
  -6   8   3     2528.32     2659.55     98.69 o 
  -5   8   3    22956.50    23766.49    315.65 o 
  -4   8   3     1382.75     1463.93     72.86 o 
  -3   8   3      630.49      796.52     58.62 o 
  -2   8   3      200.04      191.06     40.84 o 
  -1   8   3     2006.72     2073.73     71.95 o 
   0   8   3    57147.30    54111.02    533.71 o 
   1   8   3     1013.16     1162.64     64.51 o 
   2   8   3       33.49       91.01     38.15 o 
   3   8   3       98.81      174.25     49.76 o 
   4   8   3     1333.37      869.87     70.30 o 
   5   8   3    18555.46    17009.23    266.06 o 
   6   8   3     2355.93     2315.37    107.35 o 
   7   8   3     2441.63     2621.20    119.29 o 
   8   8   3      433.20      298.08     78.00 o 
   9   8   3     4140.65     3865.82    206.99 o 
  10   8   3      327.74      212.27     96.32 o 
  11   8   3     1026.57     1151.30    154.51 o 
  12   8   3      507.72      458.78    176.24 o 
  13   8   3        6.13      126.21    173.34 o 
  14   8   3       32.78     -246.21    164.14 o 
  15   8   3      526.65      521.08    226.59 o 
 -16   9   3      164.70       74.43    184.16 o 
 -15   9   3       86.15     -210.83    140.55 o 
 -14   9   3      849.63     1299.62    220.77 o 
 -13   9   3      264.95      123.53    209.71 o 
 -12   9   3     1551.48     1544.65    515.67 o 
 -11   9   3       11.49     -164.11    242.01 o 
 -10   9   3      276.36      372.81    175.48 o 
  -9   9   3       78.63      -18.88     97.69 o 
  -8   9   3     2051.45     2103.57    101.72 o 
  -7   9   3     8796.95     8847.54    180.06 o 
  -6   9   3      739.88      823.28     70.07 o 
  -5   9   3      927.88     1016.49     71.61 o 
  -4   9   3      832.90      846.62     72.62 o 
  -3   9   3    37298.22    38337.04    481.03 o 
  -2   9   3    10620.56    10852.50    192.52 o 
  -1   9   3     2345.27     2606.23     99.81 o 
   0   9   3     3745.62     3548.11     87.67 o 
   1   9   3     1220.38     1365.93     63.57 o 
   2   9   3    12436.84    11673.69    175.09 o 
   3   9   3      833.53     1085.62     90.23 o 
   4   9   3     9988.30     9298.66    181.63 o 
   5   9   3     1453.75     1485.74     90.26 o 
   6   9   3     4364.46     4528.79    143.30 o 
   7   9   3        2.53      -31.56     65.09 o 
   8   9   3     6198.73     5980.85    174.97 o 
   9   9   3     5397.91     5350.84    176.06 o 
  10   9   3       69.15      -61.26     76.14 o 
  11   9   3     1091.49     1113.17    158.04 o 
  12   9   3     2019.61     2107.77    304.32 o 
  13   9   3      874.86      745.48    254.23 o 
  14   9   3       55.62      196.85    220.19 o 
  15   9   3       19.25       50.15    197.02 o 
 -16  10   3      735.20      836.25    226.86 o 
 -15  10   3      506.89      725.61    210.75 o 
 -14  10   3      444.24      281.14    173.12 o 
 -13  10   3        1.93      -95.28    137.65 o 
 -12  10   3     1283.17     1566.65    200.21 o 
 -11  10   3     2901.24     3047.48    240.87 o 
 -10  10   3     1772.32     1846.25    204.38 o 
  -9  10   3     1587.54     2121.73    165.77 o 
  -8  10   3        1.18      -25.70     58.13 o 
  -7  10   3     1034.94     1260.54     88.64 o 
  -6  10   3     8417.66     8071.81    171.77 o 
  -5  10   3     8213.99     7455.26    209.32 o 
  -4  10   3      900.79      984.57     69.52 o 
  -3  10   3     3417.63     3840.80    122.94 o 
  -2  10   3     1533.94     1833.44     75.19 o 
  -1  10   3    13387.62    11981.53    191.54 o 
   0  10   3    15138.08    14905.72    199.98 o 
   1  10   3    19551.88    18113.74    244.64 o 
   2  10   3    13174.18    12941.39    195.25 o 
   3  10   3     1467.09     1281.49     70.35 o 
   4  10   3     8945.26     8850.23    239.99 o 
   5  10   3     3464.30     3360.06    124.83 o 
   6  10   3    12978.32    12834.58    238.84 o 
   7  10   3     1014.98     1290.87    138.33 o 
   8  10   3     1234.43     1289.96    106.23 o 
   9  10   3        2.95      -87.90     73.63 o 
  10  10   3     6220.90     6504.68    242.89 o 
  11  10   3     3644.21     3577.46    227.58 o 
  12  10   3        0.46      104.48    159.38 o 
  13  10   3       77.00      -87.57    170.11 o 
  14  10   3      103.08      177.18    190.71 o 
  15  10   3     1430.55     1533.28    266.95 o 
 -16  11   3        5.68      -99.93    254.01 o 
 -15  11   3      131.73      -23.92    247.90 o 
 -14  11   3      697.02      787.11    202.59 o 
 -13  11   3      196.85      372.77    152.30 o 
 -12  11   3      581.84      668.60    177.25 o 
 -11  11   3      544.38      680.65    338.14 o 
 -10  11   3     2371.80     2634.68    192.89 o 
  -9  11   3     6421.89     6586.84    202.21 o 
  -8  11   3      139.29      219.73     67.89 o 
  -7  11   3      765.98      833.53     83.11 o 
  -6  11   3     2244.58     2362.10    107.18 o 
  -5  11   3     1587.55     1858.54     99.55 o 
  -4  11   3    23079.03    22149.28    307.97 o 
  -3  11   3     2597.74     2868.11     96.43 o 
  -2  11   3    21121.33    20802.88    279.56 o 
  -1  11   3     7193.31     7469.41    127.60 o 
   0  11   3     1635.11     1480.70    100.33 o 
   1  11   3     3270.14     2649.42    146.17 o 
   2  11   3      658.36      850.14     62.52 o 
   3  11   3    24791.79    23500.83    297.02 o 
   4  11   3     5475.51     5535.22    146.96 o 
   5  11   3      352.99      430.93     72.41 o 
   6  11   3       59.25       17.26     65.59 o 
   7  11   3      289.75      208.19     75.34 o 
   8  11   3     4543.59     4694.12    196.72 o 
   9  11   3      733.30      643.34     97.12 o 
  10  11   3      815.30      796.68    116.59 o 
  11  11   3      386.93      459.17    114.57 o 
  12  11   3      498.56      643.27    189.75 o 
  13  11   3      787.01      987.29    211.93 o 
  14  11   3      161.80      203.85    195.90 o 
 -15  12   3      490.42      493.19    200.40 o 
 -14  12   3     1004.86      924.17    214.64 o 
 -13  12   3       20.86        1.67    182.76 o 
 -12  12   3     1285.18     1421.08    210.08 o 
 -11  12   3     4300.48     4506.39    293.51 o 
 -10  12   3     1925.36     2637.23    297.55 o 
  -9  12   3      902.37     1200.20    117.87 o 
  -8  12   3       37.35      -46.37     62.50 o 
  -7  12   3      676.23      719.02     83.37 o 
  -6  12   3     5528.38     6171.51    159.40 o 
  -5  12   3     3310.24     3236.67    135.30 o 
  -4  12   3     7972.20     7611.62    161.70 o 
  -3  12   3     1456.09     1464.51     77.75 o 
  -2  12   3       38.65        3.45     40.53 o 
  -1  12   3     3773.79     3584.33    170.53 o 
   0  12   3    20621.44    20411.84    276.46 o 
   1  12   3    22011.83    21598.69    272.50 o 
   2  12   3     1132.85     1343.94     72.73 o 
   3  12   3     1414.34     1253.36     75.22 o 
   4  12   3     7444.06     7154.14    152.32 o 
   5  12   3    14909.24    15322.42    265.00 o 
   6  12   3     3172.56     3478.32    140.55 o 
   7  12   3     1250.29     1418.54    107.60 o 
   8  12   3      679.37      903.97    126.84 o 
   9  12   3     2335.87     2363.25    250.54 o 
  10  12   3     3279.50     3411.49    158.12 o 
  11  12   3     1516.14     1629.03    153.48 o 
  12  12   3     1796.03     1723.57    228.19 o 
  13  12   3        0.13       99.04    176.17 o 
  14  12   3      832.39     1367.05    249.10 o 
 -15  13   3       40.56      164.98    265.14 o 
 -14  13   3        9.76      -88.62    149.26 o 
 -13  13   3      177.91       91.61    161.86 o 
 -12  13   3      361.68      343.73    166.49 o 
 -11  13   3      262.05      114.93    120.42 o 
 -10  13   3     1413.99     1738.56    255.32 o 
  -9  13   3       66.37       48.19     84.83 o 
  -8  13   3      386.27      464.18     84.25 o 
  -7  13   3      846.07     1042.64     94.75 o 
  -6  13   3      417.57      438.13    100.49 o 
  -5  13   3      463.72      516.49     85.28 o 
  -4  13   3     2482.05     2644.11    149.02 o 
  -3  13   3     5910.09     5380.08    158.77 o 
  -2  13   3        5.15       15.49     56.82 o 
  -1  13   3     1594.24     1806.94     91.88 o 
   0  13   3     1124.37     1213.01     83.75 o 
   1  13   3      147.16       95.11     57.79 o 
   2  13   3     8380.79     8683.93    197.31 o 
   3  13   3     1549.31     1762.02    103.94 o 
   4  13   3      196.21      247.03     71.93 o 
   5  13   3        5.79       -0.69     79.63 o 
   6  13   3       33.40      -46.59     78.71 o 
   7  13   3      308.49      376.43     96.82 o 
   8  13   3        4.39      -11.50     80.33 o 
   9  13   3      374.24      379.00    102.61 o 
  10  13   3      226.09       -8.67    100.37 o 
  11  13   3        2.68      121.62    126.88 o 
  12  13   3        0.36     -137.15    130.34 o 
  13  13   3      326.80      496.03    303.77 o 
  14  13   3      198.17      623.25    337.59 o 
 -12  14   3      933.48       72.67    249.43 o 
 -11  14   3     5240.18     1318.52    300.93 o 
 -10  14   3     4400.30     4820.81    447.58 o 
  -9  14   3      465.36      512.53    143.76 o 
  -8  14   3      331.76      202.38    205.71 o 
  -7  14   3     2408.65     3115.18    329.97 o 
  -6  14   3     2092.59     1938.77    147.91 o 
  -5  14   3     5534.78     5300.79    273.05 o 
  -4  14   3     5815.97     5998.23    217.77 o 
  -3  14   3     6274.29     5911.23    214.00 o 
  -2  14   3     3402.19     3350.31    173.05 o 
  -1  14   3     7323.52     7492.59    207.02 o 
   0  14   3     9728.02    10102.40    241.15 o 
   1  14   3     6079.71     5717.65    184.61 o 
   2  14   3      607.59      862.68     99.33 o 
   3  14   3     2268.87     2427.89    149.55 o 
   4  14   3     6501.95     6628.48    228.88 o 
   5  14   3     7448.01     7970.46    197.13 o 
   6  14   3     4369.79     4565.91    242.47 o 
   7  14   3       23.09     -101.34     98.09 o 
   8  14   3       95.53        1.48     88.40 o 
   9  14   3     1081.29     1195.17    132.72 o 
  10  14   3     2897.88     3223.44    211.79 o 
  11  14   3     1970.87     1878.80    190.68 o 
  12  14   3      562.16      297.82    185.75 o 
 -13  15   3      432.50     -198.59    238.96 o 
 -12  15   3      138.91      284.57    301.81 o 
 -11  15   3      200.49      231.32    233.06 o 
 -10  15   3       97.85     -102.57    191.38 o 
  -9  15   3        0.22      104.30    207.42 o 
  -8  15   3     1230.01     1233.34    271.65 o 
  -7  15   3      955.30     1088.41    166.53 o 
  -6  15   3     1291.98     1285.16    139.73 o 
  -5  15   3      125.70      -20.26     88.00 o 
  -4  15   3       89.64      219.36     96.55 o 
  -3  15   3       25.46      119.83     88.33 o 
  -2  15   3     2664.70     2509.21    182.06 o 
  -1  15   3     3274.06     3384.95    157.16 o 
   0  15   3      609.24      522.96    164.20 o 
   1  15   3       24.20       56.85     78.58 o 
   2  15   3      339.40      290.66     87.17 o 
   3  15   3      156.34      143.92     81.65 o 
   4  15   3      756.34      788.89    141.77 o 
   5  15   3     4085.07     4125.38    177.40 o 
   6  15   3      607.36      639.92    128.13 o 
   7  15   3      212.72      308.80    112.97 o 
   8  15   3      449.40      385.65    123.13 o 
   9  15   3       12.30       43.51    110.11 o 
  10  15   3      366.43      157.96    122.58 o 
  11  15   3      525.98      657.28    193.19 o 
  12  15   3      302.72      172.96    186.97 o 
 -13  16   3       61.58       76.38    313.81 o 
 -12  16   3      683.10      478.13    290.02 o 
 -11  16   3      807.06      819.00    292.42 o 
 -10  16   3     4254.83     5084.21    488.82 o 
  -9  16   3     4712.00     4682.73    418.67 o 
  -8  16   3        9.45       25.60    121.74 o 
  -7  16   3     1204.14     1212.15    142.63 o 
  -6  16   3     1247.91     1407.13    145.59 o 
  -5  16   3    10886.45    11520.89    323.24 o 
  -4  16   3      617.56      438.78    115.77 o 
  -3  16   3       36.24       42.42     97.59 o 
  -2  16   3        9.84       10.83     72.46 o 
  -1  16   3    10844.60    10729.32    261.65 o 
   0  16   3    11852.61    12009.04    354.48 o 
   1  16   3      853.25     1162.08    128.05 o 
   2  16   3     1701.50     1728.19    129.51 o 
   3  16   3     2004.16     1722.84    129.08 o 
   4  16   3    12714.05    13047.71    302.13 o 
   5  16   3     6124.96     6223.64    320.99 o 
   6  16   3     2448.21     2500.50    183.70 o 
   7  16   3      372.57      239.04    120.34 o 
   8  16   3      467.39      327.93    129.38 o 
   9  16   3      880.83      922.90    216.23 o 
  10  16   3     2084.10     1890.17    189.04 o 
  11  16   3     1589.06     1063.32    211.01 o 
  12  16   3      593.83      477.48    290.68 o 
 -12  17   3       46.87     -313.81    221.94 o 
 -11  17   3        1.36     -137.05    230.66 o 
 -10  17   3      582.67      937.50    303.55 o 
  -9  17   3        1.19      -65.40    124.33 o 
  -8  17   3       12.32     -207.88    233.06 o 
  -7  17   3       41.70      129.78    105.40 o 
  -6  17   3        6.53      200.10    168.35 o 
  -5  17   3     1235.88     1281.53    146.26 o 
  -4  17   3       13.48       79.64    108.64 o 
  -3  17   3      102.49       83.06     90.14 o 
  -2  17   3      143.78      117.36     79.66 o 
  -1  17   3     2938.00     3280.99    164.32 o 
   0  17   3      579.81      536.47     99.18 o 
   1  17   3      157.43      114.82     93.93 o 
   2  17   3        0.07      -30.16     78.38 o 
   3  17   3      578.44      727.85    109.76 o 
   4  17   3     2034.91     1880.99    144.64 o 
   5  17   3      568.83      650.28    112.85 o 
   6  17   3      155.38      185.69     95.21 o 
   7  17   3      232.13      402.18    104.70 o 
   8  17   3      167.34      164.29    168.67 o 
   9  17   3      137.83      259.86    174.79 o 
  10  17   3       88.47      170.20    132.91 o 
  11  17   3      254.82      211.16    169.56 o 
  12  17   3        3.14       51.28    268.42 o 
 -13  18   3       17.96      -89.47    310.53 o 
 -12  18   3       24.90     -195.97    258.82 o 
 -11  18   3     2744.60     2568.73    399.35 o 
 -10  18   3     1013.63      999.47    307.04 o 
  -9  18   3      583.63      488.88    168.88 o 
  -8  18   3     1692.27     2034.56    223.71 o 
  -7  18   3      383.27      393.36    124.22 o 
  -6  18   3     4658.73     5109.18    349.49 o 
  -5  18   3      809.18      832.93    135.78 o 
  -4  18   3     8034.47     8334.27    285.53 o 
  -3  18   3      428.43      607.74    107.96 o 
  -2  18   3     5009.95     4959.75    430.23 o 
  -1  18   3     1601.64     1262.21    211.42 o 
   0  18   3     1002.81      741.17    112.59 o 
   1  18   3    10407.93    10381.74    276.25 o 
   2  18   3      171.89      195.48     94.45 o 
   3  18   3      944.18      962.11    121.82 o 
   4  18   3      596.19      773.34    118.18 o 
   5  18   3     6256.77     5776.10    224.85 o 
   6  18   3     3164.18     3378.48    185.24 o 
   7  18   3      343.78      429.81    111.94 o 
   8  18   3        7.97       43.34    120.87 o 
   9  18   3     2348.31     2491.95    263.45 o 
  10  18   3     2543.07     2390.29    264.67 o 
  11  18   3      695.27      723.92    344.80 o 
 -12  19   3       93.81     -338.79    225.86 o 
 -11  19   3        5.34       16.37    231.32 o 
 -10  19   3      534.36       50.63    238.30 o 
  -9  19   3        2.40     -209.45    206.88 o 
  -8  19   3       92.91      159.66    303.44 o 
  -7  19   3      154.41      181.01    116.81 o 
  -6  19   3      671.38      521.53    169.06 o 
  -5  19   3     1059.65      851.35    278.44 o 
  -4  19   3        0.76      -47.59     84.60 o 
  -3  19   3      413.71      320.55    102.14 o 
  -2  19   3      299.65      328.76    100.43 o 
  -1  19   3      143.29      -72.69     82.77 o 
   0  19   3      999.81      998.75    123.71 o 
   1  19   3      124.27        4.88     86.86 o 
   2  19   3     1725.76     1869.26    176.36 o 
   3  19   3      757.12      639.54    117.58 o 
   4  19   3      138.80       57.19     92.61 o 
   5  19   3      276.97      340.05    109.77 o 
   6  19   3      383.38      348.41    134.02 o 
   7  19   3      717.31      708.66    130.94 o 
   8  19   3       17.59     -114.59     97.79 o 
   9  19   3      211.10      257.18    146.59 o 
  10  19   3      322.31      305.14    183.47 o 
  11  19   3       50.34     -263.45    344.25 o 
 -11  20   3      142.09       36.01    263.62 o 
 -10  20   3     1279.62     1034.39    322.97 o 
  -9  20   3     1800.82     1506.84    227.73 o 
  -8  20   3       92.01       97.96    299.95 o 
  -7  20   3      167.33        7.26    143.62 o 
  -6  20   3      455.04      218.29    120.88 o 
  -5  20   3     4500.00     4729.70    216.17 o 
  -4  20   3     1279.21     1356.58    148.23 o 
  -3  20   3       27.07       13.86     92.54 o 
  -2  20   3      340.64      321.57    109.93 o 
  -1  20   3     2208.37     2419.76    164.26 o 
   0  20   3     4818.69     4892.87    278.54 o 
   1  20   3      121.82      -96.71    108.64 o 
   2  20   3     1604.94     1453.18    215.83 o 
   3  20   3        6.83      -25.44     95.10 o 
   4  20   3     3745.35     3755.72    199.30 o 
   5  20   3     1053.87     1159.05    142.42 o 
   6  20   3     1712.42     1425.46    168.30 o 
   7  20   3     1461.08     1933.24    169.51 o 
   8  20   3      327.02      170.62    136.86 o 
   9  20   3     1020.63     1211.54    178.69 o 
  10  20   3      440.01      277.76    228.48 o 
 -11  21   3        0.94     -294.17    274.31 o 
 -10  21   3      195.74      415.28    303.77 o 
  -9  21   3      499.55      645.40    192.20 o 
  -8  21   3      138.67       68.17    181.45 o 
  -7  21   3      179.18       89.48    127.92 o 
  -6  21   3       80.65      -20.50    120.91 o 
  -5  21   3        2.22       61.82    102.88 o 
  -4  21   3      804.40      734.91    159.18 o 
  -3  21   3       76.87       53.63    132.39 o 
  -2  21   3     2226.53     2262.68    166.21 o 
  -1  21   3      555.90      571.90    118.05 o 
   0  21   3       31.58       34.37     99.81 o 
   1  21   3     1232.86     1355.27    147.61 o 
   2  21   3       93.40      158.63    105.73 o 
   3  21   3     1724.98     1751.09    158.56 o 
   4  21   3      272.63      290.57    115.20 o 
   5  21   3       75.07       45.00    101.32 o 
   6  21   3      332.00      482.98    127.44 o 
   7  21   3       22.03       39.06    113.40 o 
   8  21   3      624.42      830.70    192.96 o 
   9  21   3      205.73      154.65    128.90 o 
 -10  22   3      667.79      557.57    301.15 o 
  -9  22   3      232.78      150.26    164.54 o 
  -8  22   3       42.35       -9.79    160.89 o 
  -7  22   3      447.01      400.75    200.99 o 
  -6  22   3     1129.50     1312.12    193.74 o 
  -5  22   3      638.39      277.70    117.57 o 
  -4  22   3     1137.63     1479.71    220.01 o 
  -3  22   3      279.32      297.47    139.13 o 
  -2  22   3      991.58     1092.03    171.35 o 
  -1  22   3       61.31      -56.92     99.78 o 
   0  22   3      932.19     1110.60    140.65 o 
   1  22   3     4056.53     3819.91    269.53 o 
   2  22   3      851.47      800.53    138.20 o 
   3  22   3     1308.59     1181.51    149.76 o 
   4  22   3      135.74      165.65    113.85 o 
   5  22   3     1063.99     1218.98    152.45 o 
   6  22   3     1168.99     1229.53    154.35 o 
   7  22   3        3.63       86.95    116.34 o 
   8  22   3       63.72       35.26    125.32 o 
   9  22   3      153.85      266.25    165.78 o 
  -9  23   3      217.42      107.15    182.46 o 
  -8  23   3      220.89      247.59    179.73 o 
  -7  23   3      817.60      772.83    233.02 o 
  -6  23   3        0.30      -30.48    107.25 o 
  -5  23   3        1.93      107.78    116.82 o 
  -4  23   3        2.23      -58.97    109.70 o 
  -3  23   3     1382.92     1187.71    169.93 o 
  -2  23   3     1474.97     1302.40    154.17 o 
  -1  23   3        2.15       72.39    112.35 o 
   0  23   3      261.86       81.20    114.15 o 
   1  23   3      178.23      -30.54    113.35 o 
   2  23   3     2082.33     1838.71    173.27 o 
   3  23   3      458.37      459.80    130.29 o 
   4  23   3      390.55      186.85    117.34 o 
   5  23   3      100.62        1.51    112.72 o 
   6  23   3      199.35      114.79    125.23 o 
   7  23   3      558.16      612.03    149.37 o 
   8  23   3      451.51      522.39    149.07 o 
  -8  24   3        3.60       -4.11    148.22 o 
  -7  24   3      141.89      214.38    126.30 o 
  -6  24   3      244.67      318.66    137.00 o 
  -5  24   3      810.77      853.89    152.03 o 
  -4  24   3      726.27      665.89    173.27 o 
  -3  24   3        0.51       47.82    114.84 o 
  -2  24   3        6.78     -156.31    104.21 o 
  -1  24   3      512.83      586.54    142.03 o 
   0  24   3     1414.38     1519.79    168.73 o 
   1  24   3      180.86      324.35    129.68 o 
   2  24   3        6.19       61.66    121.14 o 
   3  24   3       24.12      100.42    122.05 o 
   4  24   3      490.98      548.09    141.99 o 
   5  24   3      765.73      752.68    152.61 o 
   6  24   3       19.11       11.12    141.43 o 
  -6  25   3      452.52      459.08    143.73 o 
  -5  25   3       41.07       24.29    122.26 o 
  -4  25   3      721.05      991.75    160.64 o 
  -3  25   3      325.92      447.23    140.48 o 
  -2  25   3      457.45      472.33    135.98 o 
  -1  25   3      741.63      707.94    147.36 o 
   0  25   3      287.50      240.65    144.10 o 
   1  25   3      138.54      229.02    143.60 o 
   2  25   3      490.28      529.80    197.71 o 
   3  25   3     1485.16      864.67    157.42 o 
   4  25   3      352.31      398.04    148.95 o 
   5  25   3       48.74      192.09    141.43 o 
  -4  26   3      110.85      -29.98    128.83 o 
  -3  26   3       85.43      113.37    129.65 o 
  -2  26   3       73.11       96.00    132.87 o 
  -1  26   3      431.57      384.17    144.25 o 
   0  26   3       57.35     -112.39    122.82 o 
   1  26   3      230.33      216.13    133.89 o 
   2  26   3      143.17      -29.12    131.91 o 
   3  26   3       65.28      168.54    133.30 o 
 -17   0   4     1314.33     1470.62    373.38 o 
 -16   0   4     1044.89      569.79    307.04 o 
 -15   0   4       16.95      196.84    230.23 o 
 -14   0   4      348.53      358.76    242.88 o 
 -13   0   4       28.03       89.04    204.70 o 
 -11   0   4     6296.80     6505.51    434.92 o 
 -10   0   4      276.57      332.36    197.93 o 
  -9   0   4      280.38      292.86    174.80 o 
  -8   0   4     5796.46     5330.81    349.38 o 
  -7   0   4    27236.37    23737.67    792.16 o 
  -6   0   4      210.50      248.56    128.53 o 
  -5   0   4     5879.79     5616.68    308.79 o 
  -4   0   4     6146.87     6235.81    164.80 o 
  -3   0   4     5914.87     5937.08    180.36 o 
  -2   0   4   142814.86   133298.09   2059.60 o 
  -1   0   4     2963.20     2450.35    150.58 o 
   0   0   4   131627.53   124988.35   1949.27 o 
   1   0   4      841.97     1249.17     97.84 o 
   2   0   4    75414.73    75896.87   1248.91 o 
   3   0   4    15279.70    14719.59    348.31 o 
   4   0   4    40378.13    38543.79    726.32 o 
   5   0   4    46008.01    45065.60    843.68 o 
   6   0   4    27065.03    25086.11    557.60 o 
   7   0   4     3280.49     3316.15    204.47 o 
   8   0   4     1100.78      942.19    147.74 o 
   9   0   4    30766.29    31063.31    823.15 o 
  10   0   4     4808.81     4264.21    288.06 o 
  11   0   4       26.49       68.77    161.49 o 
  12   0   4      394.19      329.96    274.96 o 
  14   0   4     2190.62     2174.40    407.43 o 
  15   0   4      570.95      141.41    288.93 o 
  16   0   4      278.69       58.70    313.81 o 
 -17   1   4      234.82      -21.14    182.93 o 
 -16   1   4      429.30      302.81    365.53 o 
 -15   1   4      136.76     -156.26    149.62 o 
 -14   1   4       15.79       -8.58    151.95 o 
 -13   1   4        0.19     -132.15    137.10 o 
 -12   1   4      211.36       62.76    226.63 o 
 -11   1   4     2228.13     2485.92    224.22 o 
 -10   1   4     4907.57     4825.71    266.94 o 
  -9   1   4     4337.33     4686.66    255.53 o 
  -8   1   4     1090.00     1323.45    192.26 o 
  -7   1   4     1520.66     1643.24    161.54 o 
  -6   1   4     4416.80     4989.34    374.37 o 
  -5   1   4     8355.12     8059.87    169.70 o 
  -4   1   4    16667.42    15837.99    236.65 o 
  -3   1   4    24976.77    23139.18    305.97 o 
  -2   1   4      570.52      765.96     62.37 o 
  -1   1   4      795.16      938.27     61.61 o 
   0   1   4     1358.52     1286.59     69.48 o 
   1   1   4    18997.59    18529.45    273.48 o 
   2   1   4     5469.93     4812.92    125.67 o 
   3   1   4     9288.04     9286.40    185.77 o 
   4   1   4     3516.23     3509.53    121.46 o 
   5   1   4     1144.00     1115.34     88.61 o 
   6   1   4     5394.67     5237.41    161.36 o 
   7   1   4       95.57       87.86     81.97 o 
   8   1   4      258.31      273.36     96.38 o 
   9   1   4      765.63      940.91    110.78 o 
  10   1   4      442.02      358.16    106.50 o 
  11   1   4      862.69     1053.17    129.67 o 
  12   1   4      175.14      150.76    169.20 o 
  13   1   4       70.53     -130.22    172.40 o 
  14   1   4       15.00       83.78    186.09 o 
  15   1   4        2.47     -153.39    412.45 o 
  16   1   4       30.55      113.80    230.13 o 
 -17   2   4     1133.31      946.91    339.23 o 
 -16   2   4      460.23      390.30    203.64 o 
 -15   2   4      161.81      207.07    169.37 o 
 -14   2   4      232.28      227.71    162.23 o 
 -13   2   4     3629.26     3399.88    277.92 o 
 -12   2   4     5686.03     5996.43    820.42 o 
 -11   2   4     3871.58     3375.36    249.01 o 
 -10   2   4     2241.06     2170.43    203.40 o 
  -9   2   4     4041.67     4176.99    253.44 o 
  -8   2   4     8919.64     8408.13    310.00 o 
  -7   2   4     1825.69     2120.44    176.74 o 
  -6   2   4    47472.85    44448.93    644.64 o 
  -5   2   4    10062.75     9897.32    236.78 o 
  -4   2   4    10287.81     9925.46    163.50 o 
  -3   2   4       59.60      -12.36     38.66 o 
  -2   2   4    39191.84    39682.41    484.28 o 
  -1   2   4    82309.80    81428.80    921.20 o 
   0   2   4       25.22       -1.22     28.68 o 
   1   2   4     3485.44     3726.01    107.14 o 
   2   2   4     1823.44     1812.07     92.64 o 
   3   2   4    89271.72    87264.38   1064.72 o 
   4   2   4    15357.04    14823.08    260.27 o 
   5   2   4       47.28       80.98     59.14 o 
   6   2   4     3190.76     2900.61    129.50 o 
   7   2   4    10285.02    10633.46    239.48 o 
   8   2   4    19261.32    19458.87    353.98 o 
   9   2   4     1838.54     1864.39    214.12 o 
  10   2   4     4746.99     5742.85    205.03 o 
  11   2   4     2141.38     1908.56    154.11 o 
  12   2   4     2750.98     1718.23    237.31 o 
  13   2   4     1746.57     1811.24    265.64 o 
  14   2   4     2180.13     1935.32    279.86 o 
  15   2   4     1940.20     1737.71    290.68 o 
 -17   3   4        3.71      -37.88    197.51 o 
 -16   3   4       76.64      123.81    363.45 o 
 -15   3   4        3.10     -143.23    161.72 o 
 -14   3   4     1170.92     1230.58    221.89 o 
 -13   3   4       99.61      179.72    146.42 o 
 -12   3   4       56.74      148.35    139.31 o 
 -11   3   4      457.94      671.05    193.02 o 
 -10   3   4      270.73      635.58    224.44 o 
  -9   3   4     1480.32     1570.51    179.15 o 
  -8   3   4     3675.05     4513.04    248.89 o 
  -7   3   4    13254.86    14063.93    267.11 o 
  -6   3   4     7015.49     6756.75    250.12 o 
  -5   3   4    18947.50    19045.46    268.24 o 
  -4   3   4      993.43     1203.67     76.57 o 
  -3   3   4     3547.62     3789.17     98.60 o 
  -2   3   4    37520.49    38387.14    446.31 o 
  -1   3   4    21375.97    21043.42    258.77 o 
   0   3   4    13795.05    13807.33    189.20 o 
   1   3   4     3498.41     3740.05     74.81 o 
   2   3   4     4919.16     4785.14     86.44 o 
   3   3   4      297.88      460.58     65.83 o 
   4   3   4     4475.23     4454.48    112.95 o 
   5   3   4     2983.54     3444.07    112.63 o 
   6   3   4     9638.50     9434.21    217.85 o 
   7   3   4     4372.39     4503.82    164.77 o 
   8   3   4       18.64      143.16     81.01 o 
   9   3   4     1135.61     1256.55    167.85 o 
  10   3   4       47.36       15.34     84.94 o 
  11   3   4      635.52      560.21    148.01 o 
  12   3   4      132.65      189.38    187.24 o 
  13   3   4       12.29       30.85    177.92 o 
  14   3   4       40.02      139.54    192.21 o 
  15   3   4        5.89      375.49    244.63 o 
 -17   4   4     1143.97     1193.37    262.11 o 
 -16   4   4     1326.60     1496.84    254.11 o 
 -15   4   4       40.20       77.58    166.56 o 
 -14   4   4       47.62      -89.80    149.77 o 
 -13   4   4     2529.67     2733.11    253.91 o 
 -12   4   4     9966.75    10765.87    419.57 o 
 -11   4   4     2568.55     2772.01    231.87 o 
 -10   4   4      130.73       69.99    121.70 o 
  -9   4   4      457.90      448.44    137.27 o 
  -8   4   4    15936.92    15685.37    444.92 o 
  -7   4   4    33585.07    35174.52    549.68 o 
  -6   4   4     5511.55     5286.34    117.80 o 
  -5   4   4     1298.77     1421.02     74.81 o 
  -4   4   4     1792.79     2024.80     79.51 o 
  -3   4   4    80442.58    78855.48    809.56 o 
  -2   4   4    10135.02    10185.30    158.06 o 
  -1   4   4     6551.10     7042.32    125.71 o 
   0   4   4    14491.36    15219.77    207.62 o 
   1   4   4     2964.05     2916.98     72.21 o 
   2   4   4    36964.52    35549.23    367.27 o 
   3   4   4     2268.46     2172.21    108.55 o 
   4   4   4     9901.70     8818.86    165.21 o 
   5   4   4     4364.04     4020.43    118.50 o 
   6   4   4     3432.13     3870.88    127.66 o 
   7   4   4     3533.81     3920.92    158.30 o 
   8   4   4     1030.42     1438.85    118.91 o 
   9   4   4     8533.00     8540.67    232.86 o 
  10   4   4     1477.34     1843.40    211.08 o 
  11   4   4       38.82      -90.95     91.76 o 
  12   4   4      218.25      198.19    171.34 o 
  13   4   4     1537.28     2019.97    267.31 o 
  14   4   4     3197.02     3373.61    330.45 o 
  15   4   4      682.16      938.39    255.43 o 
 -17   5   4      104.62      -52.39    198.95 o 
 -16   5   4       41.55       93.04    182.61 o 
 -15   5   4     1407.99     1392.57    242.52 o 
 -14   5   4      157.58      299.35    163.33 o 
 -13   5   4     1687.89     1873.12    231.40 o 
 -12   5   4      127.89       82.15    139.89 o 
 -11   5   4        5.46      197.13    129.19 o 
 -10   5   4     6857.27     7872.24    345.56 o 
  -9   5   4      688.85      708.40    149.59 o 
  -8   5   4    14289.28    14370.02    567.93 o 
  -7   5   4     7460.09     7226.43    147.06 o 
  -6   5   4      888.46      930.23     71.32 o 
  -5   5   4     6082.79     6038.12    125.83 o 
  -4   5   4     2461.64     2460.70     81.88 o 
  -3   5   4    24891.44    24602.77    303.75 o 
  -2   5   4    29325.30    29330.74    346.74 o 
  -1   5   4      258.71      295.69     41.70 o 
   0   5   4    17976.46    17676.23    234.19 o 
   1   5   4    10667.54    10513.08    169.78 o 
   2   5   4     3124.62     2895.74     98.47 o 
   3   5   4     4070.55     3449.36    139.28 o 
   4   5   4    11568.70    11711.90    199.15 o 
   5   5   4    42353.42    39612.28    481.02 o 
   6   5   4     1490.69     1355.62     87.53 o 
   7   5   4        1.49       36.95     63.77 o 
   8   5   4      171.74      222.02    105.49 o 
   9   5   4     1345.67     1575.90    128.59 o 
  10   5   4     4969.86     5013.48    197.41 o 
  11   5   4       75.36       65.11     96.07 o 
  12   5   4     2365.10     2504.14    259.19 o 
  13   5   4       35.71      -28.14    172.50 o 
  14   5   4       80.43       23.20    190.23 o 
  15   5   4       25.74      170.21    210.01 o 
 -17   6   4      767.16      694.69    235.47 o 
 -16   6   4      572.79      615.34    216.42 o 
 -15   6   4      218.03      285.05    188.13 o 
 -14   6   4      574.57      333.06    185.08 o 
 -13   6   4     4428.37     4421.96    313.79 o 
 -12   6   4      670.87      451.15    232.63 o 
 -11   6   4     3705.81     4126.00    277.25 o 
 -10   6   4     1311.37     1840.58    204.61 o 
  -9   6   4     2261.64     2664.04    346.76 o 
  -8   6   4     2496.93     2740.28    202.04 o 
  -7   6   4    16323.31    16900.30    317.67 o 
  -6   6   4    14845.67    15836.94    256.05 o 
  -5   6   4      198.04      287.42     48.58 o 
  -4   6   4     4024.08     3963.51    101.41 o 
  -3   6   4     2898.16     3014.71     89.29 o 
  -2   6   4    36793.38    34197.41    396.77 o 
  -1   6   4    19843.70    19702.05    257.32 o 
   0   6   4       14.93       15.28     34.78 o 
   1   6   4     2631.35     2819.33     77.30 o 
   2   6   4     3606.10     3253.90     85.14 o 
   3   6   4     7938.09     6606.98    124.73 o 
   4   6   4     6296.69     6007.16    158.13 o 
   5   6   4     3311.41     3388.91    117.04 o 
   6   6   4      514.58      701.20     75.54 o 
   7   6   4      542.98      521.51     80.51 o 
   8   6   4     6838.01     6335.87    200.91 o 
   9   6   4     7362.23     6994.97    215.50 o 
  10   6   4      456.14      367.83    103.87 o 
  11   6   4       26.65      -63.16     88.64 o 
  12   6   4      375.46      585.26    152.94 o 
  13   6   4     2596.16     2166.96    610.16 o 
  14   6   4      728.56      879.77    240.28 o 
  15   6   4      371.19      358.85    214.95 o 
 -17   7   4      156.20       19.39    193.54 o 
 -16   7   4      181.84       56.19    186.08 o 
 -15   7   4      394.31      644.66    200.13 o 
 -14   7   4     1317.97     1438.54    225.31 o 
 -13   7   4      369.24      686.03    181.91 o 
 -12   7   4      404.14      602.34    199.89 o 
 -11   7   4        3.23      118.62    204.04 o 
 -10   7   4     5917.83     5962.99    300.11 o 
  -9   7   4    10460.22    11064.53    413.43 o 
  -8   7   4        8.08      -15.21     62.99 o 
  -7   7   4        9.40      -17.14     48.40 o 
  -6   7   4      430.15      509.77     59.02 o 
  -5   7   4    43083.90    43143.27    499.43 o 
  -4   7   4     1304.64     1081.65     66.26 o 
  -3   7   4     2442.88     2668.78     89.94 o 
  -2   7   4    14482.01    13879.75    205.67 o 
  -1   7   4     7196.19     6896.82    132.58 o 
   0   7   4    25087.81    24585.34    310.14 o 
   1   7   4     2892.49     2894.23     82.05 o 
   2   7   4    16653.46    16417.77    215.52 o 
   3   7   4     5781.24     5666.69    118.71 o 
   4   7   4    21295.67    21162.92    374.57 o 
   5   7   4      717.53      936.78     84.79 o 
   6   7   4     1966.48     2045.75    107.03 o 
   7   7   4    11315.76    11326.07    240.16 o 
   8   7   4     1347.28     1293.10    104.81 o 
   9   7   4      702.17      653.54    126.15 o 
  10   7   4       32.09       15.03     91.35 o 
  11   7   4     4385.86     4435.30    199.38 o 
  12   7   4     1143.32     1005.69    166.24 o 
  13   7   4       34.07       68.20    177.23 o 
  14   7   4      242.58      191.38    201.07 o 
  15   7   4      231.18       70.94    211.01 o 
 -16   8   4      422.32      203.48    503.66 o 
 -15   8   4        0.79       19.06    170.24 o 
 -14   8   4      313.37      613.61    196.80 o 
 -13   8   4      365.84      436.97    169.24 o 
 -12   8   4     2939.99     3689.35    277.59 o 
 -11   8   4        1.42       51.61    121.67 o 
 -10   8   4      248.73       97.87    130.62 o 
  -9   8   4      252.28      402.49    172.94 o 
  -8   8   4     1964.63     2482.45    141.04 o 
  -7   8   4    12548.87    12610.55    216.97 o 
  -6   8   4        8.90        1.14     48.47 o 
  -5   8   4    19444.28    19984.15    326.21 o 
  -4   8   4      418.13      381.75     55.42 o 
  -3   8   4    26532.09    25904.35    365.37 o 
  -2   8   4     9585.73     9847.67    168.90 o 
  -1   8   4    15973.26    16195.39    298.73 o 
   0   8   4     2942.09     2678.01     93.47 o 
   1   8   4     2448.83     2264.40     78.86 o 
   2   8   4     1633.19     2214.17     89.10 o 
   3   8   4     4233.39     3740.05    101.18 o 
   4   8   4    16695.28    16246.71    257.67 o 
   5   8   4     2338.34     2487.12    172.55 o 
   6   8   4      508.46      454.54     76.12 o 
   7   8   4      103.89      121.07     89.54 o 
   8   8   4     7883.35     7564.66    194.38 o 
   9   8   4     3170.32     3289.40    240.19 o 
  10   8   4     1793.29     1557.49    136.73 o 
  11   8   4      178.49       92.06     96.54 o 
  12   8   4      863.18      914.07    164.99 o 
  13   8   4     1220.07      910.05    221.04 o 
  14   8   4      318.60      489.72    226.13 o 
  15   8   4      255.50      570.27    236.93 o 
 -16   9   4      822.71     1441.84    304.53 o 
 -15   9   4      275.12      285.35    181.20 o 
 -14   9   4     1439.71     2075.96    252.91 o 
 -13   9   4      393.93      348.31    241.68 o 
 -12   9   4     1105.53     1453.71    307.37 o 
 -11   9   4     8056.77     7903.52    353.52 o 
 -10   9   4      354.03      616.62    157.95 o 
  -9   9   4     6600.08     7172.65    314.63 o 
  -8   9   4     1038.36     1031.84    102.35 o 
  -7   9   4     1386.81     1601.18    112.46 o 
  -6   9   4    14657.49    13870.88    231.20 o 
  -5   9   4     1726.51     1689.67    134.85 o 
  -4   9   4    31811.60    30704.63    388.15 o 
  -3   9   4     5180.78     4362.51    115.21 o 
  -2   9   4      965.20     1523.58     75.30 o 
  -1   9   4     3974.93     4343.50    130.22 o 
   0   9   4      653.24      454.24     49.68 o 
   1   9   4    78989.88    76795.00    745.07 o 
   2   9   4      230.75      253.09     48.86 o 
   3   9   4        9.56      -49.22     41.25 o 
   4   9   4      247.62      256.00     64.40 o 
   5   9   4     9464.07     9528.86    242.01 o 
   6   9   4    19985.47    19642.41    313.78 o 
   7   9   4      517.55      452.82     82.82 o 
   8   9   4    10390.51     9640.01    221.32 o 
   9   9   4      369.00      495.99     93.34 o 
  10   9   4     4841.38     5134.17    201.52 o 
  11   9   4     2728.04     2419.99    166.27 o 
  12   9   4      289.67      183.18    150.22 o 
  13   9   4     1912.41     2072.35    275.12 o 
  14   9   4      100.46     -128.42    237.43 o 
  15   9   4      280.67       78.30    215.55 o 
 -16  10   4       55.72      402.28    207.96 o 
 -15  10   4      153.82      185.23    185.54 o 
 -14  10   4       12.42      162.42    350.47 o 
 -13  10   4      609.14      891.46    192.21 o 
 -12  10   4      261.91      264.68    189.97 o 
 -11  10   4      125.63       35.89    169.02 o 
 -10  10   4     1162.32     1426.60    164.62 o 
  -9  10   4      399.45      699.92    131.40 o 
  -8  10   4        5.85      -13.99     69.80 o 
  -7  10   4     1439.15     1325.23     91.10 o 
  -6  10   4    11227.47    11131.79    259.78 o 
  -5  10   4      126.73      177.86     57.23 o 
  -4  10   4     3426.10     3735.75    118.91 o 
  -3  10   4     1236.86     1251.10     80.48 o 
  -2  10   4     6015.68     5841.35    148.69 o 
  -1  10   4    18964.77    18222.58    236.31 o 
   0  10   4      874.79     1062.38     63.94 o 
   1  10   4     1202.55     1176.34     72.61 o 
   2  10   4     1779.00     1945.48     84.55 o 
   3  10   4    10934.59    10771.30    298.27 o 
   4  10   4     3104.19     3035.16    107.34 o 
   5  10   4     1913.97     2235.05    123.67 o 
   6  10   4     2374.98     2459.13    134.18 o 
   7  10   4      356.37      256.16     81.20 o 
   8  10   4     2009.45     2350.23    129.77 o 
   9  10   4      165.40       99.19     82.07 o 
  10  10   4      507.65      692.91    104.99 o 
  11  10   4       19.34      153.58    145.11 o 
  12  10   4      265.19      198.41    136.57 o 
  13  10   4      444.32      774.20    277.36 o 
  14  10   4      358.76      307.48    211.00 o 
 -16  11   4      254.12      225.58    209.63 o 
 -15  11   4      727.97      900.89    223.06 o 
 -14  11   4     1414.79     1321.70    231.63 o 
 -13  11   4      407.50      254.46    162.40 o 
 -12  11   4      523.37      526.92    169.27 o 
 -11  11   4      360.02      310.42    152.98 o 
 -10  11   4     5043.73     5548.52    395.27 o 
  -9  11   4     3307.45     3644.65    417.63 o 
  -8  11   4     1070.39     1261.42    143.64 o 
  -7  11   4     1235.56     1274.66     95.45 o 
  -6  11   4       52.33       16.95     58.74 o 
  -5  11   4    20457.50    20138.13    300.09 o 
  -4  11   4     2466.18     2533.62    103.99 o 
  -3  11   4    10861.87    10781.57    193.53 o 
  -2  11   4     8164.26     8026.75    157.01 o 
  -1  11   4     1465.05     1714.23     86.98 o 
   0  11   4    24007.88    23637.46    292.34 o 
   1  11   4     3297.97     3424.35    101.27 o 
   2  11   4     7115.29     6357.86    172.92 o 
   3  11   4     4259.08     3808.56    115.27 o 
   4  11   4     4788.86     4773.83    195.09 o 
   5  11   4    12411.98    12145.67    237.20 o 
   6  11   4     2686.07     2658.83    129.24 o 
   7  11   4     8919.92     8490.35    209.84 o 
   8  11   4      574.00      896.93    103.13 o 
   9  11   4      180.58      131.57     81.51 o 
  10  11   4     1427.29     1257.96    120.41 o 
  11  11   4     4496.66     5214.48    315.93 o 
  12  11   4     3798.01     3905.19    251.35 o 
  13  11   4      212.67      381.02    203.62 o 
  14  11   4        0.83     -321.12    214.08 o 
 -15  12   4       42.56     -217.05    164.60 o 
 -14  12   4       45.07      -38.34    156.81 o 
 -13  12   4        9.29     -165.39    270.60 o 
 -12  12   4      643.78      655.74    177.67 o 
 -11  12   4     1651.46     1987.06    204.07 o 
 -10  12   4      172.86      255.20    121.81 o 
  -9  12   4      160.12       -7.11    168.23 o 
  -8  12   4     1530.26     1531.18    121.66 o 
  -7  12   4     2486.23     2680.10    137.61 o 
  -6  12   4       38.25      -11.30     60.37 o 
  -5  12   4       10.04      -14.71     57.38 o 
  -4  12   4     3034.20     2753.76    109.51 o 
  -3  12   4    10533.73    10639.06    198.96 o 
  -2  12   4     1499.17     1658.63    102.11 o 
  -1  12   4       57.21       42.61     45.08 o 
   0  12   4     8905.88     8656.01    156.56 o 
   1  12   4      392.86      338.66     56.66 o 
   2  12   4     4104.03     4296.86    118.90 o 
   3  12   4     1336.62     1330.85     85.93 o 
   4  12   4     2930.30     2922.62    112.85 o 
   5  12   4       31.36       -1.44     61.39 o 
   6  12   4      235.10      359.89    126.17 o 
   7  12   4      270.75      261.26     86.84 o 
   8  12   4      671.17      762.05    100.90 o 
   9  12   4     1321.44     1358.53    116.84 o 
  10  12   4      269.61      205.30     92.87 o 
  11  12   4       24.58       65.86    123.96 o 
  12  12   4        1.63      -44.44    167.44 o 
  13  12   4      226.09      332.95    287.51 o 
  14  12   4       48.88     -240.04    160.02 o 
 -15  13   4     2001.34     2958.26    423.36 o 
 -14  13   4      288.57      328.43    253.80 o 
 -13  13   4     1150.91     1268.76    306.61 o 
 -12  13   4      345.22      705.98    183.24 o 
 -11  13   4     1793.93     1951.30    192.61 o 
 -10  13   4     3870.22     3728.86    476.16 o 
  -9  13   4     1694.88     1868.82    166.43 o 
  -8  13   4     9418.48     9748.11    391.84 o 
  -7  13   4     2215.12     2668.31    124.42 o 
  -6  13   4       94.97      108.19     73.17 o 
  -5  13   4     7156.53     7335.62    198.92 o 
  -4  13   4     8658.65     9590.35    222.72 o 
  -3  13   4    12755.01    12528.20    253.99 o 
  -2  13   4      919.36      763.25     85.91 o 
  -1  13   4      320.89      236.20     63.92 o 
   0  13   4    20503.94    19388.98    303.19 o 
   1  13   4     2425.18     2590.59    115.97 o 
   2  13   4     6397.32     6788.69    245.73 o 
   3  13   4       28.05      -45.46     70.72 o 
   4  13   4      729.23      667.14     86.78 o 
   5  13   4     9407.04     9129.75    210.20 o 
   6  13   4     6055.00     5912.30    218.03 o 
   7  13   4     4523.11     4685.11    193.85 o 
   8  13   4      347.39      242.18     99.63 o 
   9  13   4       12.66      -87.99     87.54 o 
  10  13   4     2980.60     2716.03    229.09 o 
  11  13   4     2684.68     2448.51    258.13 o 
  12  13   4     1684.13     1452.52    378.84 o 
  13  13   4      338.46      910.00    344.14 o 
 -12  14   4       15.64      250.52    263.18 o 
 -11  14   4       85.86       93.18    264.05 o 
 -10  14   4     1064.80      888.83    258.38 o 
  -9  14   4      296.31      311.41    210.37 o 
  -8  14   4     1471.20     1563.29    186.24 o 
  -7  14   4      271.30       72.53     93.75 o 
  -6  14   4     1050.14      964.36    124.83 o 
  -5  14   4     1051.32     1023.45    123.39 o 
  -4  14   4     2562.54     2403.36    204.52 o 
  -3  14   4     3567.96     3742.27    228.41 o 
  -2  14   4       89.32      209.58     92.13 o 
  -1  14   4     3391.74     3576.24    182.15 o 
   0  14   4     1761.75     1780.62    149.77 o 
   1  14   4      299.70      380.96     87.28 o 
   2  14   4     5713.94     5745.51    333.16 o 
   3  14   4     7395.08     7328.52    187.31 o 
   4  14   4      630.60      972.83     95.25 o 
   5  14   4     1911.77     2182.60    153.25 o 
   6  14   4     1603.60     2014.80    189.19 o 
   7  14   4      378.67      373.11    116.17 o 
   8  14   4     1401.32     1594.89    192.30 o 
   9  14   4     1595.03     1420.20    143.29 o 
  10  14   4       73.77      -29.44    105.10 o 
  11  14   4      175.21      105.61    181.25 o 
  12  14   4      491.55      834.06    302.90 o 
 -12  15   4       17.94      116.53    291.55 o 
 -11  15   4     2285.21     1872.15    365.31 o 
 -10  15   4     2598.63     2599.50    369.89 o 
  -9  15   4     6648.99     6143.04    496.68 o 
  -8  15   4     1785.81     1726.24    194.84 o 
  -7  15   4     1410.04     1799.04    155.97 o 
  -6  15   4     6768.91     7275.30    251.19 o 
  -5  15   4     5640.49     5071.97    285.00 o 
  -4  15   4     7039.73     7402.70    249.48 o 
  -3  15   4     2521.78     2878.26    172.90 o 
  -2  15   4     1414.78     1702.56    140.64 o 
  -1  15   4     5763.04     5863.43    194.41 o 
   0  15   4     3942.53     3504.22    235.12 o 
   1  15   4     7541.46     7461.07    216.01 o 
   2  15   4      561.33      703.41    100.92 o 
   3  15   4      365.08      482.82     97.78 o 
   4  15   4     1124.24     1174.66    118.22 o 
   5  15   4     1093.41      995.55    115.77 o 
   6  15   4     7711.55     7860.75    235.08 o 
   7  15   4      464.41      476.30    128.61 o 
   8  15   4     1084.98     1238.72    159.07 o 
   9  15   4      552.63      613.71    140.54 o 
  10  15   4     1522.47     1369.87    184.36 o 
  11  15   4     1651.81     1099.20    310.10 o 
  12  15   4     1261.06     1147.86    321.01 o 
 -13  16   4      279.32      186.58    335.41 o 
 -12  16   4      136.60      176.54    257.94 o 
 -11  16   4       28.26       82.05    231.32 o 
 -10  16   4        4.44     -304.42    202.95 o 
  -9  16   4      112.49      384.95    225.64 o 
  -8  16   4      104.61       -5.39    125.67 o 
  -7  16   4      361.59      353.03    112.63 o 
  -6  16   4     1731.14     1717.59    155.25 o 
  -5  16   4      830.91      920.58    161.90 o 
  -4  16   4     3398.48     3471.32    256.98 o 
  -3  16   4      682.16      517.60    109.53 o 
  -2  16   4      146.47      140.18     87.25 o 
  -1  16   4     3569.40     3628.49    165.40 o 
   0  16   4     3226.26     3375.40    161.43 o 
   1  16   4      849.74      985.12    112.12 o 
   2  16   4     1657.76     1617.84    146.09 o 
   3  16   4      371.56      356.37     94.61 o 
   4  16   4      768.33      954.61    116.49 o 
   5  16   4     1639.59     1555.47    147.30 o 
   6  16   4     2249.24     2175.21    176.29 o 
   7  16   4        0.87       64.92     93.23 o 
   8  16   4      530.51      703.52    141.42 o 
   9  16   4      195.07      333.41    132.77 o 
  10  16   4      110.66      300.20    138.63 o 
  11  16   4       33.74      -32.08    264.71 o 
  12  16   4       87.17      121.99    274.09 o 
 -13  17   4      206.80        3.71    257.51 o 
 -12  17   4        4.10       21.60    267.54 o 
 -11  17   4     2332.91     2907.85    414.85 o 
 -10  17   4     1190.68     1519.50    323.85 o 
  -9  17   4     3220.72     3356.96    397.61 o 
  -8  17   4     3342.56     3594.65    263.36 o 
  -7  17   4      798.50      551.12    123.89 o 
  -6  17   4     1605.72     1178.14    147.89 o 
  -5  17   4     1555.34     1450.92    193.11 o 
  -4  17   4    14870.28    15497.43    884.20 o 
  -3  17   4     3982.36     3465.60    169.56 o 
  -2  17   4        0.51       57.21     81.87 o 
  -1  17   4      565.21      557.86    103.29 o 
   0  17   4     3075.36     3243.13    167.50 o 
   1  17   4     8101.70     7776.60    237.25 o 
   2  17   4        3.69       84.21     83.17 o 
   3  17   4      132.55       65.39     86.93 o 
   4  17   4     1497.36     2031.91    166.78 o 
   5  17   4     1647.32     1846.17    171.35 o 
   6  17   4     1582.19     1777.48    147.94 o 
   7  17   4     2149.12     2448.13    166.94 o 
   8  17   4      590.56      430.83    144.28 o 
   9  17   4      728.61      873.88    159.15 o 
  10  17   4      973.13     1037.76    175.52 o 
  11  17   4     1422.86     1050.75    337.59 o 
  12  17   4     1074.85      407.21    311.19 o 
 -13  18   4       15.61      318.17    382.55 o 
 -12  18   4      164.77      180.25    276.71 o 
 -11  18   4       30.06      -43.65    221.50 o 
 -10  18   4       60.04       37.10    244.85 o 
  -9  18   4       72.47      154.07    240.70 o 
  -8  18   4       27.78       44.90    137.96 o 
  -7  18   4      830.08     1021.20    144.42 o 
  -6  18   4        0.85      -52.06    100.93 o 
  -5  18   4       14.04       52.40     99.71 o 
  -4  18   4        8.04      124.50    105.63 o 
  -3  18   4     1007.62     1009.44    121.60 o 
  -2  18   4     1816.83     1918.23    145.39 o 
  -1  18   4      223.13      142.28     88.24 o 
   0  18   4       27.43     -111.44     78.57 o 
   1  18   4      449.33      541.42    111.85 o 
   2  18   4       82.72      251.84     96.51 o 
   3  18   4      175.23      142.68     95.78 o 
   4  18   4      389.73      259.36    103.06 o 
   5  18   4      878.01     1030.63    129.80 o 
   6  18   4       49.28       88.10     96.41 o 
   7  18   4       31.93     -109.85    108.78 o 
   8  18   4       43.77      -64.60    120.84 o 
   9  18   4      215.37      157.99    143.60 o 
  10  18   4      420.23      412.18    221.17 o 
 -12  19   4      274.73     -162.14    265.14 o 
 -11  19   4        2.37     -151.01    250.09 o 
 -10  19   4     1338.71     1182.56    335.63 o 
  -9  19   4     1450.27      854.13    297.66 o 
  -8  19   4     1094.95     1023.22    191.23 o 
  -7  19   4      194.75      137.63    119.24 o 
  -6  19   4      455.83      346.27    126.73 o 
  -5  19   4     6120.53     6113.13    261.88 o 
  -4  19   4     2979.04     2992.48    176.03 o 
  -3  19   4     4251.60     4621.47    206.00 o 
  -2  19   4      851.77      690.49    131.34 o 
  -1  19   4      614.63      596.25    113.78 o 
   0  19   4     5936.17     6471.11    370.95 o 
   1  19   4     1159.73     1278.37    135.98 o 
   2  19   4     4912.38     5057.06    434.42 o 
   3  19   4      290.40      262.27    107.47 o 
   4  19   4      812.31      648.27    119.26 o 
   5  19   4      959.79     1175.70    139.03 o 
   6  19   4     1878.60     2070.33    164.24 o 
   7  19   4     3291.79     3575.38    402.55 o 
   8  19   4       22.66       80.90    130.30 o 
   9  19   4        5.35      -80.88    132.23 o 
  10  19   4      824.00      717.50    174.51 o 
 -11  20   4       39.94     -168.25    221.72 o 
 -10  20   4       84.34       96.24    265.58 o 
  -9  20   4      303.39      200.77    269.94 o 
  -8  20   4        1.26     -123.05    140.99 o 
  -7  20   4      342.90      246.46    125.42 o 
  -6  20   4      540.98      475.12    139.27 o 
  -5  20   4      440.70      223.91    154.05 o 
  -4  20   4        6.65      -47.38     92.50 o 
  -3  20   4      187.64       95.71    100.20 o 
  -2  20   4     2163.91     2318.91    163.92 o 
  -1  20   4     1710.99     1861.10    153.31 o 
   0  20   4      140.15      191.61    100.68 o 
   1  20   4        5.28     -129.51     92.01 o 
   2  20   4      108.04      246.62    112.83 o 
   3  20   4      485.24      383.57    112.87 o 
   4  20   4      295.59      177.93    111.12 o 
   5  20   4      283.06      395.22    116.97 o 
   6  20   4       21.97      123.46    112.68 o 
   7  20   4       20.25      -37.36    107.55 o 
   8  20   4      260.84      228.95    149.88 o 
   9  20   4      298.12      431.57    159.30 o 
  10  20   4       61.79      290.11    160.52 o 
 -11  21   4       93.88      256.20    293.51 o 
 -10  21   4     1019.65      922.87    350.25 o 
  -9  21   4      770.84      761.17    312.50 o 
  -8  21   4      825.02      403.79    179.24 o 
  -7  21   4        0.44       14.94    122.99 o 
  -6  21   4      741.99      954.63    160.56 o 
  -5  21   4      180.74      218.89    110.96 o 
  -4  21   4     3002.66     2504.66    185.02 o 
  -3  21   4     2563.57     2670.94    178.87 o 
  -2  21   4      207.66       51.58    102.93 o 
  -1  21   4      100.76       47.23     99.87 o 
   0  21   4      449.73      552.87    122.19 o 
   1  21   4     7066.35     6789.29    490.74 o 
   2  21   4     1539.97     1776.57    161.46 o 
   3  21   4       16.03      261.84    114.14 o 
   4  21   4      141.03      205.91    118.14 o 
   5  21   4     2426.71     2175.63    235.86 o 
   6  21   4     1519.72     1714.52    169.69 o 
   7  21   4      129.15      136.31    124.63 o 
   8  21   4      480.44      563.10    170.71 o 
   9  21   4        2.19       72.82    153.86 o 
 -10  22   4        0.77     -288.93    266.89 o 
  -9  22   4       10.65       60.01    255.76 o 
  -8  22   4      377.74      246.89    168.86 o 
  -7  22   4      788.78      497.22    157.66 o 
  -6  22   4      737.16      732.55    146.48 o 
  -5  22   4       82.78      226.96    114.06 o 
  -4  22   4      108.81       87.89    107.90 o 
  -3  22   4      355.27      402.63    160.17 o 
  -2  22   4      530.52      276.01    114.50 o 
  -1  22   4     2368.45     1977.11    168.10 o 
   0  22   4      450.14      371.19    124.73 o 
   1  22   4       30.43      114.71    112.47 o 
   2  22   4      522.95      243.04    120.22 o 
   3  22   4     1270.23     1237.71    218.47 o 
   4  22   4      848.17      892.82    147.57 o 
   5  22   4      176.57      176.01    120.03 o 
   6  22   4      111.82      152.11    134.65 o 
   7  22   4      248.57      257.35    269.56 o 
   8  22   4      448.16      470.33    178.62 o 
  -9  23   4     1438.62     1553.76    373.17 o 
  -8  23   4       14.99     -210.68    279.98 o 
  -7  23   4       23.09     -219.97    146.65 o 
  -6  23   4       60.32      -67.03    112.72 o 
  -5  23   4      933.09      865.15    146.59 o 
  -4  23   4     2006.02     1940.14    177.67 o 
  -3  23   4      150.10      228.60    120.19 o 
  -2  23   4      575.97      497.29    135.88 o 
  -1  23   4      283.80      234.82    120.24 o 
   0  23   4     1244.94     1233.28    254.64 o 
   1  23   4      537.84      304.42    129.07 o 
   2  23   4      925.91      693.23    141.26 o 
   3  23   4      629.12      648.14    139.67 o 
   4  23   4      558.52      381.98    136.58 o 
   5  23   4      178.38       90.40    124.09 o 
   6  23   4      258.06      346.35    162.69 o 
   7  23   4      733.18      823.42    187.68 o 
  -7  24   4      250.46      521.19    171.37 o 
  -6  24   4      782.60      765.56    150.29 o 
  -5  24   4       38.51       79.66    121.07 o 
  -4  24   4      207.75      164.23    120.40 o 
  -3  24   4      343.39      210.00    130.33 o 
  -2  24   4      936.76     1004.55    157.82 o 
  -1  24   4      850.97      920.48    154.00 o 
   0  24   4      253.69       58.41    183.35 o 
   1  24   4       64.53      266.81    127.68 o 
   2  24   4      303.41      377.33    134.16 o 
   3  24   4      702.92      485.09    140.19 o 
   4  24   4      732.26      503.58    148.63 o 
   5  24   4      523.45      647.88    163.32 o 
   6  24   4        0.15      127.45    136.64 o 
  -6  25   4      225.59      271.32    140.79 o 
  -5  25   4      353.98      244.89    136.93 o 
  -4  25   4      152.91       58.21    126.03 o 
  -3  25   4      179.81      180.99    129.30 o 
  -2  25   4       16.33       86.20    122.86 o 
  -1  25   4      108.88      -29.51    181.78 o 
   0  25   4      128.83       99.13    162.23 o 
   1  25   4      590.15      431.78    142.60 o 
   2  25   4      501.55      623.02    149.98 o 
   3  25   4        7.07       41.18    127.65 o 
   4  25   4        0.34       61.31    134.60 o 
  -3  26   4      522.46      376.28    147.18 o 
  -2  26   4      853.55      641.93    158.52 o 
  -1  26   4      183.28      199.66    180.54 o 
   0  26   4      646.36      681.55    166.33 o 
   1  26   4      115.46      167.37    136.80 o 
   2  26   4      447.17      226.61    143.15 o 
 -17   1   5     1284.84     1122.53    325.59 o 
 -16   1   5      911.78     1156.20    242.47 o 
 -15   1   5     1019.54      966.50    215.15 o 
 -14   1   5       11.64      -67.76    141.34 o 
 -13   1   5      106.27     -121.97    136.61 o 
 -12   1   5     8837.47     8698.47    383.28 o 
 -11   1   5     7451.85     7370.81    580.48 o 
 -10   1   5     7429.96     7431.87    362.14 o 
  -9   1   5      478.15      467.37    138.33 o 
  -8   1   5        8.38      -37.63     95.97 o 
  -7   1   5    18905.82    18626.84    695.70 o 
  -6   1   5    12392.19    12317.46    191.49 o 
  -5   1   5    59145.34    58559.08    711.76 o 
  -4   1   5     8617.25     8654.42    195.79 o 
  -3   1   5       45.42      117.27     40.21 o 
  -2   1   5     7078.28     6904.63    182.25 o 
  -1   1   5    21525.45    22604.72    322.80 o 
   0   1   5    69998.43    66874.77    793.54 o 
   1   1   5      488.14      502.85     58.90 o 
   2   1   5     5134.83     4924.18    137.62 o 
   3   1   5    20000.12    18998.58    432.91 o 
   4   1   5    34347.10    33617.33    479.64 o 
   5   1   5    14036.84    12782.94    258.97 o 
   6   1   5      724.03      761.68    167.92 o 
   7   1   5      154.49      185.66     83.58 o 
   8   1   5     8925.27     9456.02    346.76 o 
   9   1   5    10592.06    10678.86    272.93 o 
  10   1   5    11376.71    12015.21    299.37 o 
  11   1   5     1879.58     1960.86    153.70 o 
  12   1   5      167.29      162.16    131.11 o 
  13   1   5     1747.40     1117.08    241.03 o 
  14   1   5     1414.60     1096.06    337.05 o 
  15   1   5     2298.93     2066.15    370.22 o 
 -17   2   5        3.56       89.86    212.37 o 
 -16   2   5       87.08       64.69    193.65 o 
 -15   2   5      413.14      423.72    189.08 o 
 -14   2   5        0.82      -44.60    140.88 o 
 -13   2   5     1388.49     1073.76    202.07 o 
 -12   2   5      158.42      142.56    147.41 o 
 -11   2   5      738.71      759.02    174.87 o 
 -10   2   5      544.71      327.21    143.35 o 
  -9   2   5     2893.63     3158.20    229.92 o 
  -8   2   5     3395.96     2901.29    322.54 o 
  -7   2   5       23.62      103.41     65.01 o 
  -6   2   5       41.84       28.62     34.96 o 
  -5   2   5     3653.15     3683.33    153.30 o 
  -4   2   5     6077.85     6524.60    137.55 o 
  -3   2   5     5116.27     5270.70    124.29 o 
  -2   2   5       66.53      157.79     43.37 o 
  -1   2   5      157.94      174.03     50.90 o 
   0   2   5      499.41      575.94     60.12 o 
   1   2   5     2063.37     2045.14     70.49 o 
   2   2   5    14346.86    13108.58    236.22 o 
   3   2   5     3323.93     3686.78    128.17 o 
   4   2   5     4950.73     4888.10    152.56 o 
   5   2   5     1395.48     1604.96    162.94 o 
   6   2   5      401.52      371.39     83.71 o 
   7   2   5      836.41      918.94    105.85 o 
   8   2   5        6.50        8.20    136.80 o 
   9   2   5     2832.94     2994.46    168.71 o 
  10   2   5      144.59      202.05    102.07 o 
  11   2   5        0.62      141.52     97.12 o 
  12   2   5      700.35      607.29    149.48 o 
  13   2   5      254.76      170.86    192.25 o 
  14   2   5        0.55     -147.21    192.69 o 
  15   2   5       75.41       35.19    207.59 o 
 -17   3   5      457.18      786.35    244.07 o 
 -16   3   5     2535.32     2217.64    293.01 o 
 -15   3   5      273.56      209.49    197.06 o 
 -14   3   5      325.70      365.93    227.06 o 
 -13   3   5     1480.22     1670.43    236.98 o 
 -12   3   5     2184.44     2187.79    237.86 o 
 -11   3   5    17076.67    19089.41   1015.51 o 
 -10   3   5      773.17     1007.97    172.48 o 
  -9   3   5     1831.67     2076.02    226.30 o 
  -8   3   5     4418.58     4048.29    379.28 o 
  -7   3   5    10704.82    10241.22    320.42 o 
  -6   3   5    59285.70    58980.65    703.10 o 
  -5   3   5      349.50      390.80     48.83 o 
  -4   3   5    12871.17    12640.28    210.98 o 
  -3   3   5     9832.53    10201.05    184.52 o 
  -2   3   5    12387.59    11790.76    205.04 o 
  -1   3   5    60144.34    58681.06   1583.80 o 
   0   3   5     3038.21     2890.30     83.20 o 
   1   3   5    30419.71    26945.52    292.99 o 
   2   3   5    17920.16    18014.63    247.03 o 
   3   3   5     2041.89     1909.88     77.75 o 
   4   3   5     9635.08     8427.76    245.88 o 
   5   3   5    21010.26    20430.26    349.30 o 
   6   3   5     3845.27     4195.47    160.89 o 
   7   3   5     3294.09     3319.32    156.87 o 
   8   3   5       81.64        5.88     81.34 o 
   9   3   5    10530.32    11052.66    280.36 o 
  10   3   5     6644.50     6216.14    241.84 o 
  11   3   5     1122.52     1421.91    231.86 o 
  12   3   5       29.16     -162.86    123.76 o 
  13   3   5      358.07      471.84    214.48 o 
  14   3   5     2707.73     2578.33    437.32 o 
  15   3   5     1031.39      925.85    289.91 o 
 -17   4   5      111.65      -39.37    192.48 o 
 -16   4   5       27.85      100.66    180.18 o 
 -15   4   5      250.44      154.39    219.97 o 
 -14   4   5      670.22      578.57    192.00 o 
 -13   4   5      655.41      373.36    231.54 o 
 -12   4   5      397.19      308.85    148.17 o 
 -11   4   5      237.62      406.11    156.19 o 
 -10   4   5       59.06       38.49    117.76 o 
  -9   4   5      783.38      915.46    161.09 o 
  -8   4   5     1308.20     1487.87    267.76 o 
  -7   4   5       24.50       16.48     41.28 o 
  -6   4   5      769.66      767.81     86.90 o 
  -5   4   5     1715.85     1725.03     80.01 o 
  -4   4   5     2436.79     2067.76    139.16 o 
  -3   4   5      132.41       65.71     37.62 o 
  -2   4   5    14816.20    15083.99    215.89 o 
  -1   4   5       51.38       40.77     35.06 o 
   0   4   5    25001.43    26023.39    321.50 o 
   1   4   5     6926.79     7192.25    119.63 o 
   2   4   5      756.18      705.48     45.53 o 
   3   4   5    14790.94    14547.12    192.55 o 
   4   4   5      167.12      222.16     63.61 o 
   5   4   5     1253.59     1574.50     87.16 o 
   6   4   5       93.19      142.82     77.93 o 
   7   4   5     8441.99     7762.39    220.12 o 
   8   4   5     1405.88     1497.47    128.07 o 
   9   4   5        7.36      139.47    122.47 o 
  10   4   5      381.20      334.15    100.32 o 
  11   4   5      522.26      648.61    128.51 o 
  12   4   5     1413.83     1366.09    209.04 o 
  13   4   5       40.25      159.90    200.69 o 
  14   4   5       39.77      222.64    207.84 o 
  15   4   5        9.75        8.25    203.04 o 
 -17   5   5      745.42      542.84    300.71 o 
 -16   5   5     1375.91     1434.78    289.26 o 
 -15   5   5      433.81      588.36    199.61 o 
 -14   5   5       58.32     -101.20    145.83 o 
 -13   5   5     1302.48     1097.42    213.32 o 
 -12   5   5     4486.43     4484.42    303.34 o 
 -11   5   5     2826.12     3319.56    291.88 o 
 -10   5   5     2771.52     2689.95    232.30 o 
  -9   5   5     2623.41     3080.41    238.78 o 
  -8   5   5     7789.36     8428.73    470.71 o 
  -7   5   5    11176.22    11765.69    278.09 o 
  -6   5   5    19804.12    21129.11    381.18 o 
  -5   5   5    31979.30    30846.18    417.39 o 
  -4   5   5     2508.93     2988.81    194.37 o 
  -3   5   5    13808.78    14538.36    215.02 o 
  -2   5   5       38.72       86.76     41.28 o 
  -1   5   5    41933.25    42603.55    482.42 o 
   0   5   5    19454.82    18234.14    250.59 o 
   1   5   5     3575.51     3784.25     89.40 o 
   2   5   5      234.82      345.94     71.62 o 
   3   5   5      515.46      514.81     48.35 o 
   4   5   5    24448.97    23075.86    373.89 o 
   5   5   5     4713.60     4250.37    129.59 o 
   6   5   5     2660.80     2714.39    122.09 o 
   7   5   5      617.95      773.47    106.37 o 
   8   5   5     5474.39     5417.76    198.09 o 
   9   5   5     5106.12     5637.35    211.44 o 
  10   5   5     1105.14     1095.00    125.39 o 
  11   5   5     3122.04     3262.93    181.10 o 
  12   5   5       14.34     -134.25    124.12 o 
  13   5   5      993.33      763.87    227.26 o 
  14   5   5      861.60      671.94    228.09 o 
  15   5   5      872.18      618.63    542.84 o 
 -17   6   5      243.72      401.97    222.08 o 
 -16   6   5      437.35      564.66    218.17 o 
 -15   6   5       70.67       68.20    326.25 o 
 -14   6   5     2004.13     1953.32    254.61 o 
 -13   6   5      707.76      864.87    370.87 o 
 -12   6   5     1460.46     1603.34    220.78 o 
 -11   6   5       62.07       87.46    134.70 o 
 -10   6   5      202.24      128.67    129.22 o 
  -9   6   5     5425.45     5407.84    400.66 o 
  -8   6   5       25.24       18.09    113.26 o 
  -7   6   5     2691.06     2725.28    116.57 o 
  -6   6   5     2510.18     2404.41    106.18 o 
  -5   6   5     1559.39     1820.82     85.62 o 
  -4   6   5    16594.61    15796.62    233.65 o 
  -3   6   5       73.36      167.61     46.15 o 
  -2   6   5     7563.37     7364.83    143.66 o 
  -1   6   5      144.17      242.29     47.08 o 
   0   6   5     2443.04     2490.27     87.54 o 
   1   6   5    30263.06    30694.67    341.62 o 
   2   6   5     1221.31     1300.63    108.90 o 
   3   6   5    16630.45    16007.92    218.52 o 
   4   6   5        6.15       72.59     43.83 o 
   5   6   5       29.38      -82.63     55.09 o 
   6   6   5     9544.11     9221.06    198.81 o 
   7   6   5     1765.39     1898.91    139.96 o 
   8   6   5      899.32     1019.44    119.84 o 
   9   6   5     1572.41     1721.60    140.99 o 
  10   6   5       13.91       74.39     94.28 o 
  11   6   5      889.26      725.79    139.61 o 
  12   6   5      355.39      536.18    170.25 o 
  13   6   5     1149.28     1166.93    241.16 o 
  14   6   5        0.30      191.55    211.25 o 
  15   6   5       35.16      174.74    221.89 o 
 -16   7   5      315.80      445.81    206.11 o 
 -15   7   5     1674.96     1457.64    257.96 o 
 -14   7   5       92.37       58.42    166.37 o 
 -13   7   5       37.34      -72.18    146.20 o 
 -12   7   5     1703.53     2264.81    243.43 o 
 -11   7   5      393.66      305.22    152.99 o 
 -10   7   5     7141.90     8044.00    527.78 o 
  -9   7   5      114.53      102.94    243.21 o 
  -8   7   5      539.87      610.40    151.15 o 
  -7   7   5    13461.73    13587.68    245.12 o 
  -6   7   5     3740.27     3613.26    145.93 o 
  -5   7   5    19250.58    17911.76    261.74 o 
  -4   7   5      317.53      387.67     56.08 o 
  -3   7   5     1359.78     1124.83    101.20 o 
  -2   7   5    37037.29    37368.91    441.61 o 
  -1   7   5     6385.82     6263.35    154.71 o 
   0   7   5    17091.19    16195.30    334.21 o 
   1   7   5     1613.75     1890.10     75.06 o 
   2   7   5     2066.94     1925.79     77.83 o 
   3   7   5     8558.86     8992.61    156.55 o 
   4   7   5     4051.62     4312.32    112.65 o 
   5   7   5    12441.78    12082.38    289.22 o 
   6   7   5     4676.87     4461.97    155.76 o 
   7   7   5      211.08      238.00     76.57 o 
   8   7   5     1759.40     2048.90    170.53 o 
   9   7   5     2402.94     2281.73    154.59 o 
  10   7   5     5092.84     5061.67    208.42 o 
  11   7   5       41.57      -86.86     95.19 o 
  12   7   5       54.56      -12.07    130.94 o 
  13   7   5      535.93      539.79    215.17 o 
  14   7   5      633.37      553.96    237.91 o 
 -16   8   5        4.26     -151.59    174.88 o 
 -15   8   5      425.02      406.59    197.86 o 
 -14   8   5     1075.76     1156.66    238.96 o 
 -13   8   5     3135.92     3098.93    282.13 o 
 -12   8   5     1055.03     1006.45    199.36 o 
 -11   8   5       53.14      -46.14    173.16 o 
 -10   8   5     5618.87     6843.11    470.28 o 
  -9   8   5     2271.38     2603.32    225.70 o 
  -8   8   5     5624.88     5961.93    424.12 o 
  -7   8   5     4444.73     4928.17    151.54 o 
  -6   8   5      910.51     1153.88     80.86 o 
  -5   8   5    11260.10    11452.52    230.85 o 
  -4   8   5     4021.03     4083.04    163.40 o 
  -3   8   5    11176.56    10818.56    189.65 o 
  -2   8   5     1596.20     1603.00     80.41 o 
  -1   8   5       45.94      -21.68     50.49 o 
   0   8   5     2808.13     2775.38     98.10 o 
   1   8   5    10218.41    10211.52    173.55 o 
   2   8   5    23108.22    22492.89    283.01 o 
   3   8   5     2518.62     2997.42    120.90 o 
   4   8   5     2057.56     2214.05     90.46 o 
   5   8   5     1825.91     1670.38    101.83 o 
   6   8   5     3548.32     3486.03    138.34 o 
   7   8   5     3784.33     3645.86    144.49 o 
   8   8   5     2513.82     2448.49    154.50 o 
   9   8   5     2864.80     2922.12    212.68 o 
  10   8   5      590.11      293.82    122.28 o 
  11   8   5     1498.04     1680.51    153.35 o 
  12   8   5     1244.68     1122.72    182.42 o 
  13   8   5      497.70      443.97    207.84 o 
  14   8   5      107.62       83.53    276.38 o 
 -16   9   5      529.24      832.67    474.20 o 
 -15   9   5       71.03      274.07    189.59 o 
 -14   9   5      413.57      435.84    175.63 o 
 -13   9   5      428.44      355.38    171.19 o 
 -12   9   5      164.41      321.36    152.31 o 
 -11   9   5      782.07      875.70    182.46 o 
 -10   9   5     2524.27     2966.38    680.86 o 
  -9   9   5     1552.37     1548.41    163.85 o 
  -8   9   5      485.71      422.74     89.96 o 
  -7   9   5     1071.51     1387.57     91.14 o 
  -6   9   5     4267.39     4334.37    131.22 o 
  -5   9   5     1170.65     1486.15    168.82 o 
  -4   9   5     3009.89     3118.93    108.61 o 
  -3   9   5     4702.93     4596.82    143.60 o 
  -2   9   5     6696.32     6818.55    147.88 o 
  -1   9   5     9851.47     9677.83    164.02 o 
   0   9   5     8959.35     9067.14    158.59 o 
   1   9   5     3113.71     2989.29     95.57 o 
   2   9   5     2634.41     2573.62     98.71 o 
   3   9   5      317.02      459.63     59.63 o 
   4   9   5    10034.55     9727.75    179.15 o 
   5   9   5     7350.96     7470.67    183.32 o 
   6   9   5      308.40      326.27     79.67 o 
   7   9   5        9.16      -58.69     71.34 o 
   8   9   5       99.52      211.86     94.62 o 
   9   9   5     3789.04     3667.10    304.08 o 
  10   9   5      529.30      541.51    117.64 o 
  11   9   5      166.79       31.99    104.45 o 
  12   9   5      851.54     1269.03    319.53 o 
  13   9   5      467.52      453.26    323.74 o 
  14   9   5      784.95      943.10    250.08 o 
 -16  10   5        0.07       41.55    217.46 o 
 -15  10   5      350.32      536.40    254.89 o 
 -14  10   5      554.41      496.02    207.97 o 
 -13  10   5     4950.29     6180.67    503.77 o 
 -12  10   5      551.81      692.04    183.64 o 
 -11  10   5       17.44     -195.96    133.23 o 
 -10  10   5     1030.75     1266.23    249.54 o 
  -9  10   5     5323.19     5520.44    412.23 o 
  -8  10   5    10583.62    11553.81    287.60 o 
  -7  10   5       11.31       83.57     63.24 o 
  -6  10   5     6920.22     7125.11    167.26 o 
  -5  10   5     5842.30     5872.24    150.83 o 
  -4  10   5    19175.72    18650.32    315.58 o 
  -3  10   5     5991.85     5905.25    235.89 o 
  -2  10   5     3052.63     3313.08    133.75 o 
  -1  10   5    12165.58    12311.57    209.71 o 
   0  10   5    24232.97    22355.02    286.14 o 
   1  10   5     5202.76     4490.51    117.29 o 
   2  10   5     8511.92     8050.79    158.38 o 
   3  10   5    14742.00    14144.72    220.87 o 
   4  10   5     1012.21     1124.38     80.64 o 
   5  10   5     9632.11     9444.55    187.36 o 
   6  10   5      442.30      482.80    113.31 o 
   7  10   5    10593.87    10556.27    236.79 o 
   8  10   5     5007.86     5105.61    176.68 o 
   9  10   5      129.33      204.92     99.96 o 
  10  10   5       60.70      -31.28    118.97 o 
  11  10   5     1244.24     1277.90    155.54 o 
  12  10   5     2669.50     2526.94    302.63 o 
  13  10   5      430.88      141.84    190.84 o 
  14  10   5      443.50      195.00    218.67 o 
 -16  11   5      490.25     1051.13    432.41 o 
 -15  11   5       12.87      -86.76    177.78 o 
 -14  11   5      341.99      293.18    241.25 o 
 -13  11   5      120.12      132.07    154.17 o 
 -12  11   5      100.73       92.46    149.13 o 
 -11  11   5     1723.48     2187.25    295.80 o 
 -10  11   5        2.75       -3.93    116.45 o 
  -9  11   5      707.80      618.93    134.02 o 
  -8  11   5     1167.94     1200.90    115.43 o 
  -7  11   5      326.58      458.42     80.45 o 
  -6  11   5     4389.46     4435.01    140.82 o 
  -5  11   5      169.37      133.86     86.64 o 
  -4  11   5     1127.00     1339.46     88.22 o 
  -3  11   5     4406.83     4362.99    124.81 o 
  -2  11   5      297.04      286.68     63.77 o 
  -1  11   5     5448.04     5171.68    144.60 o 
   0  11   5       16.20      127.82     50.78 o 
   1  11   5     1800.68     2120.43    109.02 o 
   2  11   5       48.52      -58.98     52.05 o 
   3  11   5     1778.36     1670.16     91.59 o 
   4  11   5    12208.58    11387.19    246.10 o 
   5  11   5      490.02      636.54     77.62 o 
   6  11   5     2835.25     3239.66    143.87 o 
   7  11   5      312.21      358.59     91.94 o 
   8  11   5     2073.30     2085.88    131.52 o 
   9  11   5      839.12     1097.28    130.90 o 
  10  11   5        1.25        5.26    102.36 o 
  11  11   5      851.95      632.67    131.80 o 
  12  11   5       87.81        1.75    146.26 o 
  13  11   5       17.67      -77.64    189.18 o 
 -15  12   5      416.46      221.14    181.47 o 
 -14  12   5     1798.62     1867.89    362.14 o 
 -13  12   5      453.90      531.86    187.61 o 
 -12  12   5     2663.81     2627.78    289.91 o 
 -11  12   5        1.78       41.14    111.32 o 
 -10  12   5     1089.39     1223.56    162.17 o 
  -9  12   5     3869.11     4209.65    227.98 o 
  -8  12   5     4583.65     4810.94    236.57 o 
  -7  12   5    10642.66    11505.96    270.57 o 
  -6  12   5      658.76      741.66     90.75 o 
  -5  12   5     2189.62     2204.56    108.31 o 
  -4  12   5     3346.64     3520.62    124.41 o 
  -3  12   5    17232.46    16148.21    300.85 o 
  -2  12   5     8217.75     7402.68    191.79 o 
  -1  12   5     5040.05     5607.04    142.76 o 
   0  12   5      214.70      170.92     55.87 o 
   1  12   5    11825.09    11854.38    199.11 o 
   2  12   5    27037.40    26232.16    358.86 o 
   3  12   5     2973.96     2866.23    155.30 o 
   4  12   5      154.70      245.77     67.92 o 
   5  12   5       10.61        4.62     64.54 o 
   6  12   5    17310.86    17452.09    279.57 o 
   7  12   5     2636.31     2712.06    142.03 o 
   8  12   5     3588.85     3485.97    168.39 o 
   9  12   5      947.71      906.22    128.26 o 
  10  12   5      730.16      684.42    127.72 o 
  11  12   5     1947.24     1887.02    169.56 o 
  12  12   5      539.04      421.56    213.57 o 
  13  12   5     1549.80     1233.91    255.91 o 
 -15  13   5       88.97       40.81    252.49 o 
 -14  13   5       21.34      479.66    276.05 o 
 -13  13   5       94.67      139.23    223.90 o 
 -12  13   5      528.01      536.18    257.72 o 
 -11  13   5        2.20      -27.72    118.62 o 
 -10  13   5      879.51     1385.32    173.28 o 
  -9  13   5      105.86      214.08    140.99 o 
  -8  13   5      499.50      792.87    123.49 o 
  -7  13   5      286.83      329.95     87.44 o 
  -6  13   5      362.66      421.32     86.80 o 
  -5  13   5     2851.64     3009.33    162.18 o 
  -4  13   5     1988.61     2287.48    128.82 o 
  -3  13   5      168.06      218.77     73.24 o 
  -2  13   5     1613.09     1529.56     94.97 o 
  -1  13   5      259.77      278.76     69.38 o 
   0  13   5     3429.25     3227.02    128.08 o 
   1  13   5      246.88      341.16     73.39 o 
   2  13   5       77.81       78.97     70.62 o 
   3  13   5     1404.09     1449.14    176.51 o 
   4  13   5     1188.94     1323.17    104.45 o 
   5  13   5     2164.19     2151.11    125.84 o 
   6  13   5       11.35       15.25     79.65 o 
   7  13   5       99.91        6.32     91.89 o 
   8  13   5       23.08       21.14     93.15 o 
   9  13   5      371.43      213.76    156.29 o 
  10  13   5      163.67       80.43    128.54 o 
  11  13   5       74.90      127.38    134.06 o 
  12  13   5        1.76      -33.08    207.86 o 
  13  13   5       57.30       42.99    283.47 o 
 -11  14   5      336.04       23.71    141.43 o 
 -10  14   5       88.86      186.74    221.39 o 
  -9  14   5     7923.53     8470.61    857.63 o 
  -8  14   5     8620.78     8700.92    314.98 o 
  -7  14   5     1804.99     1797.49    131.01 o 
  -6  14   5      734.10      511.30     98.48 o 
  -5  14   5     1254.77     1484.70    149.18 o 
  -4  14   5    18909.29    19252.99    427.57 o 
  -3  14   5     4317.23     4330.69    201.16 o 
  -2  14   5     1936.10     1646.87    140.37 o 
  -1  14   5      182.02      130.40     81.83 o 
   0  14   5     2190.57     2756.96    143.31 o 
   1  14   5     5585.92     5526.77    246.70 o 
   2  14   5     1190.10     1114.93    100.62 o 
   3  14   5     5661.72     5835.21    171.73 o 
   4  14   5     1695.30     1593.61    112.81 o 
   5  14   5     1517.30     1809.60    123.50 o 
   6  14   5     4542.28     4364.49    222.50 o 
   7  14   5     3077.13     2708.38    170.73 o 
   8  14   5     7187.66     7591.93    248.44 o 
   9  14   5       27.05       82.97    212.99 o 
  10  14   5      334.56      391.74    146.07 o 
  11  14   5      739.21      622.18    469.18 o 
  12  14   5     2159.12     1968.17    391.28 o 
 -12  15   5        5.60     -352.22    234.81 o 
 -11  15   5      123.54      209.06    262.09 o 
 -10  15   5        0.65     -248.78    193.78 o 
  -9  15   5      454.34      707.92    249.21 o 
  -8  15   5      159.85      104.61    123.29 o 
  -7  15   5      234.15      155.08    101.18 o 
  -6  15   5       12.71     -112.26     87.39 o 
  -5  15   5       36.93      -48.45     89.04 o 
  -4  15   5        6.79       38.43     92.79 o 
  -3  15   5      946.80     1140.90    132.26 o 
  -2  15   5      280.62      206.22     86.65 o 
  -1  15   5      230.12      162.70     95.60 o 
   0  15   5      611.26      567.19     95.13 o 
   1  15   5     2476.69     2139.97    135.80 o 
   2  15   5      101.88       37.13     82.41 o 
   3  15   5      739.90      892.15    109.73 o 
   4  15   5      522.62      624.46    110.16 o 
   5  15   5      965.19      925.65    115.83 o 
   6  15   5      580.80      674.00    168.42 o 
   7  15   5        3.47      137.63    115.30 o 
   8  15   5       46.58      109.26    119.43 o 
   9  15   5        0.58      105.62    155.97 o 
  10  15   5       51.79       24.78    164.29 o 
  11  15   5        3.87      -49.54    255.76 o 
  12  15   5       31.89      137.26    293.95 o 
 -12  16   5      132.74        5.46    298.31 o 
 -11  16   5       47.34      -98.86    211.02 o 
 -10  16   5     2126.72     1683.39    341.96 o 
  -9  16   5     1063.87      876.39    283.04 o 
  -8  16   5     5832.28     5753.67    368.47 o 
  -7  16   5     2829.89     2681.06    198.89 o 
  -6  16   5      552.58      585.10    118.48 o 
  -5  16   5     6410.93     6591.11    246.17 o 
  -4  16   5     2963.93     3006.61    185.21 o 
  -3  16   5    10010.62    10032.58    299.23 o 
  -2  16   5      565.63      471.43     97.56 o 
  -1  16   5       48.77      -40.10     75.51 o 
   0  16   5     3761.72     3629.06    195.37 o 
   1  16   5      406.14      423.52     98.24 o 
   2  16   5     7820.60     8018.34    265.99 o 
   3  16   5     1575.45     1565.70    132.61 o 
   4  16   5      441.62      415.45    145.95 o 
   5  16   5      317.25      335.22    104.30 o 
   6  16   5     1579.63     1516.84    166.74 o 
   7  16   5    10697.96    10114.85    335.47 o 
   8  16   5      584.91      555.42    178.49 o 
   9  16   5      181.81      169.64    169.54 o 
  10  16   5        0.69     -113.72    158.82 o 
  11  16   5     1340.09     1219.66    356.14 o 
  12  16   5     1182.67     1031.99    346.98 o 
 -13  17   5       59.69     -120.46    323.85 o 
 -12  17   5       23.72     -101.91    288.71 o 
 -11  17   5      123.69      293.08    268.85 o 
 -10  17   5      344.84      539.45    248.12 o 
  -9  17   5      412.70      714.69    278.89 o 
  -8  17   5      859.60     1125.33    288.93 o 
  -7  17   5     1005.72     1072.95    142.06 o 
  -6  17   5     1736.08     1797.08    244.17 o 
  -5  17   5       22.52      178.89    115.95 o 
  -4  17   5      618.26      804.56    202.14 o 
  -3  17   5      522.67      732.07    128.83 o 
  -2  17   5     6455.25     6006.66    208.78 o 
  -1  17   5     1810.09     1814.22    136.16 o 
   0  17   5        3.74      165.85    112.04 o 
   1  17   5     2764.51     3206.75    169.35 o 
   2  17   5        1.78        8.47    102.22 o 
   3  17   5      572.88      792.23    116.81 o 
   4  17   5      320.33      420.11    107.98 o 
   5  17   5     1014.96      961.46    125.16 o 
   6  17   5       46.74      114.36    135.12 o 
   7  17   5       41.90      -27.47    118.76 o 
   8  17   5       27.35     -141.62    115.70 o 
   9  17   5      156.93      213.55    330.50 o 
  10  17   5      308.89      376.38    192.85 o 
  11  17   5      146.08      385.39    291.77 o 
 -12  18   5        4.76      165.63    300.28 o 
 -11  18   5        0.29      -17.89    235.47 o 
 -10  18   5      361.34      527.89    289.58 o 
  -9  18   5     2374.13     3589.15    436.89 o 
  -8  18   5     2152.19     2073.49    385.71 o 
  -7  18   5      340.77      420.50    123.78 o 
  -6  18   5      378.98      308.03    116.89 o 
  -5  18   5     1029.70     1166.65    147.20 o 
  -4  18   5     3650.24     3860.72    217.12 o 
  -3  18   5     9605.54     9361.71    266.06 o 
  -2  18   5     1622.95     1898.92    143.85 o 
  -1  18   5      259.27      418.86    102.33 o 
   0  18   5      883.69      908.98    119.80 o 
   1  18   5     6710.48     6645.72    229.19 o 
   2  18   5     2609.51     2979.14    173.69 o 
   3  18   5     1494.25     1691.45    250.80 o 
   4  18   5     1571.62     1594.97    146.77 o 
   5  18   5      458.72      525.58    117.18 o 
   6  18   5     2749.08     3232.93    271.43 o 
   7  18   5     1037.23     1238.51    287.96 o 
   8  18   5     1559.11     1379.97    185.13 o 
   9  18   5      832.77      615.16    201.13 o 
  10  18   5      539.70      512.10    412.12 o 
 -12  19   5      211.72      361.38    324.50 o 
 -11  19   5       41.36     -266.02    218.01 o 
 -10  19   5      237.27      281.95    270.38 o 
  -9  19   5      107.36      317.52    240.48 o 
  -8  19   5      791.54      969.82    194.08 o 
  -7  19   5      331.42       56.19    204.91 o 
  -6  19   5       40.45      109.67    115.09 o 
  -5  19   5     1888.29     1945.99    183.41 o 
  -4  19   5       58.58      120.43    116.56 o 
  -3  19   5      462.24      752.87    121.62 o 
  -2  19   5       10.46      -51.78     89.45 o 
  -1  19   5     2397.06     2501.03    164.54 o 
   0  19   5     1499.94     1607.32    145.94 o 
   1  19   5       72.58      116.82    113.07 o 
   2  19   5      532.07      520.46    117.16 o 
   3  19   5       24.28      104.38     99.27 o 
   4  19   5     3133.28     3338.86    189.89 o 
   5  19   5      163.47      -65.51    172.46 o 
   6  19   5       48.16      177.04    132.16 o 
   7  19   5      727.75      733.48    167.95 o 
   8  19   5      305.25      247.57    151.23 o 
   9  19   5      131.24       59.51    181.01 o 
  10  19   5        8.74     -118.00    180.14 o 
 -11  20   5        1.32       38.19    283.69 o 
 -10  20   5      291.29        5.67    284.35 o 
  -9  20   5      783.56      559.53    283.26 o 
  -8  20   5      493.26      551.00    179.52 o 
  -7  20   5     2287.32     2886.87    485.77 o 
  -6  20   5       12.27      -70.74    109.99 o 
  -5  20   5      461.41      160.37    122.07 o 
  -4  20   5     3221.25     3029.10    182.62 o 
  -3  20   5     2256.30     2071.42    200.80 o 
  -2  20   5     1784.05     1717.68    152.89 o 
  -1  20   5        1.71       30.51     98.12 o 
   0  20   5       44.71      -99.86     91.84 o 
   1  20   5     4908.05     4708.00    219.87 o 
   2  20   5     3342.67     2947.64    184.74 o 
   3  20   5     2466.17     2392.50    172.51 o 
   4  20   5       25.60       -8.24    104.59 o 
   5  20   5      220.83      170.62    113.16 o 
   6  20   5     1057.09     1231.60    223.66 o 
   7  20   5     1809.49     2015.80    211.85 o 
   8  20   5     1160.56     1453.01    201.27 o 
   9  20   5       25.56      -70.08    207.53 o 
 -10  21   5        0.06      415.94    291.11 o 
  -9  21   5       11.63     -351.56    234.37 o 
  -8  21   5       23.06       15.41    155.39 o 
  -7  21   5      219.07      317.65    168.33 o 
  -6  21   5     2335.19     2380.68    462.65 o 
  -5  21   5        1.79     -147.22     98.14 o 
  -4  21   5       67.22      258.19    114.16 o 
  -3  21   5       43.49     -142.33     94.88 o 
  -2  21   5      665.89      808.61    131.91 o 
  -1  21   5     2617.27     2759.32    185.45 o 
   0  21   5      183.53      109.22    108.23 o 
   1  21   5     3380.09     3083.83    197.90 o 
   2  21   5       58.00       84.84    112.04 o 
   3  21   5     1548.53     1636.39    163.54 o 
   4  21   5      153.72      100.21    115.87 o 
   5  21   5      604.77      514.43    130.67 o 
   6  21   5     1497.49     1527.77    337.31 o 
   7  21   5      209.77      139.70    153.72 o 
   8  21   5       22.38        1.99    190.42 o 
  -9  22   5     1225.75      835.80    334.32 o 
  -8  22   5      719.26      769.30    208.53 o 
  -7  22   5        2.13      124.02    157.07 o 
  -6  22   5       33.68      -17.64    159.77 o 
  -5  22   5      112.35      104.61    115.23 o 
  -4  22   5     2996.29     2688.16    189.91 o 
  -3  22   5      382.16      308.36    122.97 o 
  -2  22   5      284.60      311.38    123.44 o 
  -1  22   5       58.99      180.18    116.72 o 
   0  22   5     1269.84     1008.31    158.34 o 
   1  22   5      848.10      886.90    143.75 o 
   2  22   5      803.58      885.30    173.71 o 
   3  22   5     1385.90     1288.63    156.91 o 
   4  22   5       67.43       46.17    109.72 o 
   5  22   5      332.01      402.42    133.86 o 
   6  22   5      400.94      426.79    234.18 o 
   7  22   5      998.20     1561.47    213.80 o 
  -8  23   5      427.46      341.00    190.36 o 
  -7  23   5      509.79      176.76    186.95 o 
  -6  23   5      364.22      166.81    125.93 o 
  -5  23   5      798.68      944.22    246.27 o 
  -4  23   5        3.13       62.20    118.36 o 
  -3  23   5      135.02      196.38    153.49 o 
  -2  23   5      138.59       40.70    109.49 o 
  -1  23   5      728.43      840.69    144.48 o 
   0  23   5     1873.31     2058.29    206.33 o 
   1  23   5      137.78      -74.92    118.75 o 
   2  23   5        9.16       79.87    121.49 o 
   3  23   5       14.62       22.63    138.56 o 
   4  23   5     1525.76     1673.50    177.50 o 
   5  23   5     1735.83     1412.34    256.15 o 
   6  23   5        6.82      205.12    161.22 o 
  -7  24   5       86.01      193.69    157.76 o 
  -6  24   5       26.11      -23.24    120.37 o 
  -5  24   5      613.60      587.58    144.81 o 
  -4  24   5       21.61      -44.64    114.80 o 
  -3  24   5      600.28      401.83    136.05 o 
  -2  24   5      212.70      231.90    126.71 o 
  -1  24   5       15.26       -5.50    119.22 o 
   0  24   5       11.36      204.95    126.74 o 
   1  24   5      749.70      748.62    148.91 o 
   2  24   5     1642.90     1622.89    196.98 o 
   3  24   5        6.24       -3.36    125.76 o 
   4  24   5       31.05       -5.42    137.64 o 
   5  24   5       34.66      117.88    163.64 o 
  -5  25   5      244.96      271.62    137.15 o 
  -4  25   5        0.29      -50.80    127.16 o 
  -3  25   5        0.47      214.62    132.49 o 
  -2  25   5      614.11      619.13    151.49 o 
  -1  25   5      952.95      906.03    158.60 o 
   0  25   5      572.14      443.37    143.08 o 
   1  25   5       26.19       67.86    127.09 o 
   2  25   5        6.01      -92.02    124.61 o 
   3  25   5      418.87      401.60    146.31 o 
 -17   0   6      135.97      315.34    293.08 o 
 -16   0   6     1815.82     2358.80    413.97 o 
 -15   0   6      330.91      249.00    240.70 o 
 -14   0   6     5817.98     5305.06    508.90 o 
 -13   0   6      219.44      226.52    234.59 o 
 -12   0   6      856.89     1291.02    288.93 o 
 -11   0   6     8719.62     8559.01    540.98 o 
  -9   0   6    20070.48    19166.72    776.45 o 
  -8   0   6     1033.33     1165.76    237.21 o 
  -7   0   6      794.05      827.73    200.11 o 
  -6   0   6    58158.21    56949.64    975.92 o 
  -5   0   6    13969.54    12342.90    297.81 o 
  -4   0   6    25768.57    26144.89    603.17 o 
  -3   0   6     1760.89     1798.62    147.52 o 
  -2   0   6    10698.20     9623.58    418.56 o 
  -1   0   6    40432.50    37545.14    704.99 o 
   0   0   6     2485.26     2456.00    149.84 o 
   1   0   6    26285.61    25018.82    532.57 o 
   2   0   6     6614.89     5484.50    272.67 o 
   3   0   6      608.92      836.02    117.96 o 
   4   0   6    10193.54     9528.12    565.20 o 
   5   0   6    13009.49    13081.53    392.77 o 
   6   0   6    26184.87    24716.87    596.73 o 
   7   0   6      671.77      557.16    145.04 o 
   8   0   6      152.27       48.31    248.34 o 
   9   0   6     3696.70     3281.33    247.00 o 
  10   0   6     3826.19     4262.75    331.05 o 
  11   0   6     4591.99     5205.19    323.81 o 
  12   0   6      474.45      685.20    196.33 o 
  13   0   6      141.68      506.06    316.43 o 
  14   0   6      918.16      301.81    336.29 o 
 -17   1   6        4.88      165.42    202.77 o 
 -16   1   6        0.02      198.41    180.87 o 
 -15   1   6       18.68      219.93    177.44 o 
 -14   1   6       55.06      150.94    160.05 o 
 -13   1   6      844.87      836.35    192.02 o 
 -12   1   6      377.32      317.89    156.29 o 
 -11   1   6      130.79       13.21    133.79 o 
 -10   1   6       20.78      140.82    132.96 o 
  -9   1   6      188.31      255.79    138.84 o 
  -8   1   6     1562.92     1750.87    191.32 o 
  -7   1   6     5149.49     5112.00    258.44 o 
  -6   1   6     9747.84    10126.72    183.48 o 
  -5   1   6     1083.79     1347.53    110.90 o 
  -4   1   6     4759.63     4698.76    131.06 o 
  -3   1   6     2674.85     2872.20    154.82 o 
  -2   1   6      598.96      647.85     64.10 o 
  -1   1   6    14238.72    13736.24    241.60 o 
   0   1   6     7772.86     7370.73    170.53 o 
   1   1   6      551.16      453.17     94.37 o 
   2   1   6    10791.13     9608.12    209.48 o 
   3   1   6     6168.30     6161.09    206.96 o 
   4   1   6     4053.33     4080.89    187.82 o 
   5   1   6     7973.59     7675.46    207.68 o 
   6   1   6     7795.18     7721.02    220.03 o 
   7   1   6        4.23      -46.52     80.91 o 
   8   1   6     3092.89     3023.47    168.35 o 
   9   1   6      237.37      350.82    102.01 o 
  10   1   6      167.01      306.32    123.22 o 
  11   1   6      558.82      593.08    123.94 o 
  12   1   6     1284.75     1775.94    351.34 o 
  13   1   6        9.30     -256.17    172.70 o 
  14   1   6        3.78       78.53    207.85 o 
 -17   2   6      179.27       46.21    193.42 o 
 -16   2   6     1468.16     1894.35    339.89 o 
 -15   2   6     1759.11     2331.09    278.14 o 
 -14   2   6      450.99      551.22    195.27 o 
 -13   2   6      927.41     1126.98    213.10 o 
 -12   2   6     2289.05     2156.91    277.80 o 
 -11   2   6    15869.64    18031.95    798.05 o 
  -9   2   6     3323.21     2640.20    225.91 o 
  -8   2   6     8686.55     7754.29    325.13 o 
  -7   2   6    14873.84    15512.38    710.11 o 
  -6   2   6    19584.34    20067.55    297.34 o 
  -5   2   6     3047.45     2706.24    163.51 o 
  -4   2   6    38257.02    38258.41    691.56 o 
  -3   2   6    10040.66     9695.23    204.04 o 
  -2   2   6      953.96      967.02     72.94 o 
  -1   2   6     1028.28     1141.72     89.41 o 
   0   2   6    31698.79    29829.81    423.51 o 
   1   2   6    28952.91    27504.91    561.25 o 
   2   2   6     1457.63     1429.96    127.61 o 
   3   2   6       44.77       24.85     58.77 o 
   4   2   6     1317.59     1446.16    105.38 o 
   5   2   6    25849.73    24103.89    405.00 o 
   6   2   6     3841.77     3469.51    244.91 o 
   7   2   6     1888.07     1731.15    145.76 o 
   8   2   6      176.04      163.45     97.50 o 
   9   2   6     3600.74     4337.75    197.73 o 
  10   2   6     7268.59     7872.57    360.53 o 
  11   2   6     3188.93     3368.25    194.04 o 
  12   2   6      547.33      439.77    126.76 o 
  13   2   6       20.55     -112.74    188.40 o 
  14   2   6      185.77      360.69    228.16 o 
 -17   3   6       48.32     -125.19    190.95 o 
 -16   3   6       31.89       37.14    189.85 o 
 -15   3   6      149.28       47.78    178.98 o 
 -14   3   6      101.68      232.56    170.86 o 
 -13   3   6      419.70      485.74    250.96 o 
 -12   3   6     1543.73     1603.01    217.21 o 
 -11   3   6        7.73       27.97    141.83 o 
 -10   3   6     1721.66     1378.41    192.27 o 
  -9   3   6     1682.28     1545.36    202.40 o 
  -8   3   6       88.78       54.99    117.40 o 
  -7   3   6     3448.33     3208.26    131.77 o 
  -6   3   6      870.59     1100.49     69.88 o 
  -5   3   6      251.82      237.31     56.38 o 
  -4   3   6     5988.54     5503.84    139.16 o 
  -3   3   6     8120.07     8507.46    177.34 o 
  -2   3   6     7997.40     8490.13    240.45 o 
  -1   3   6     1978.20     2040.01     97.80 o 
   0   3   6     5463.72     5674.09    152.50 o 
   1   3   6        6.81      -16.61     41.01 o 
   2   3   6     7508.77     7630.99    149.56 o 
   3   3   6     2264.82     2476.15     89.70 o 
   4   3   6     2162.93     2700.59    103.76 o 
   5   3   6     4955.60     4779.37    183.95 o 
   6   3   6      223.72      146.81     85.68 o 
   7   3   6       96.60      278.14     96.01 o 
   8   3   6      182.48      140.62     98.27 o 
   9   3   6     4711.73     5072.31    214.09 o 
  10   3   6      786.63      770.13    125.17 o 
  11   3   6      503.90      545.15    121.46 o 
  12   3   6      204.55      316.71    122.31 o 
  13   3   6       90.36      -66.10    184.73 o 
  14   3   6      287.42       25.41    208.21 o 
 -17   4   6      916.23      504.65    441.58 o 
 -16   4   6      622.70      624.76    216.63 o 
 -15   4   6     2848.10     2981.89    309.66 o 
 -14   4   6      288.42      295.94    173.91 o 
 -13   4   6      251.10      344.97    165.39 o 
 -12   4   6     4864.17     4786.19    319.40 o 
 -11   4   6      597.49      413.43    160.07 o 
 -10   4   6    14077.55    12967.16    636.34 o 
  -9   4   6     2112.79     2338.94    219.58 o 
  -8   4   6      374.44      549.55    149.58 o 
  -7   4   6     5618.53     5519.22    458.21 o 
  -6   4   6       58.32       -4.24     44.65 o 
  -5   4   6    56069.49    54964.97    682.06 o 
  -4   4   6     1052.68     1166.46     77.58 o 
  -3   4   6     7098.99     6840.73    160.20 o 
  -2   4   6      137.29      146.73     45.62 o 
  -1   4   6     7151.06     7321.83    147.34 o 
   0   4   6    32476.64    30414.33    375.54 o 
   1   4   6       26.12       39.41     34.85 o 
   2   4   6    20194.01    19987.29    243.43 o 
   3   4   6      645.89      630.77     45.51 o 
   4   4   6    14747.26    14185.73    233.50 o 
   5   4   6    17913.56    16857.01    325.35 o 
   6   4   6      474.81      445.94     99.19 o 
   7   4   6    13718.76    12836.93    295.06 o 
   8   4   6     2074.58     2160.63    151.28 o 
   9   4   6     2747.06     2951.67    170.83 o 
  10   4   6     4153.96     4170.07    222.12 o 
  11   4   6     2959.79     3405.49    195.08 o 
  12   4   6     1057.21     1016.28    146.41 o 
  13   4   6      135.30        6.78    316.21 o 
  14   4   6       38.13      -35.46    304.64 o 
 -17   5   6      748.07      338.43    225.26 o 
 -16   5   6       87.50      116.74    184.46 o 
 -15   5   6       75.94      117.43    184.03 o 
 -14   5   6     1847.77     1678.71    245.99 o 
 -13   5   6     2284.58     2682.59    302.35 o 
 -12   5   6      322.44      450.57    322.43 o 
 -11   5   6      363.71      239.45    143.02 o 
 -10   5   6     2003.14     1695.68    237.97 o 
  -9   5   6     4377.20     4934.99    297.57 o 
  -8   5   6       21.78      -51.42    212.66 o 
  -7   5   6     2092.54     2175.52    123.98 o 
  -6   5   6     6414.16     6471.56    153.79 o 
  -5   5   6      257.00      213.63     57.20 o 
  -4   5   6     2829.05     2433.70     96.00 o 
  -3   5   6       60.30      187.59     50.43 o 
  -2   5   6    18685.77    18823.79    267.98 o 
  -1   5   6     4171.26     4514.49    117.49 o 
   0   5   6     2303.81     2234.03     93.42 o 
   1   5   6    16383.50    16492.72    218.59 o 
   2   5   6       23.09       -1.71     36.78 o 
   3   5   6    10560.86     9751.42    223.20 o 
   4   5   6     1112.60     1245.67    154.38 o 
   5   5   6     1709.36     2171.81    132.56 o 
   6   5   6      269.78      233.42     95.75 o 
   7   5   6      303.55      168.60     96.28 o 
   8   5   6     3431.15     3498.18    190.37 o 
   9   5   6     1279.55     1098.60    129.42 o 
  10   5   6      325.98      200.29    105.45 o 
  11   5   6       67.39       91.75    107.33 o 
  12   5   6      198.02      327.01    122.42 o 
  13   5   6      566.58     1006.57    254.09 o 
  14   5   6       95.79      282.24    229.15 o 
 -16   6   6      999.85     1578.48    267.87 o 
 -15   6   6     1130.20     1260.92    269.29 o 
 -14   6   6      516.52      663.68    197.74 o 
 -13   6   6       24.08      117.35    156.70 o 
 -12   6   6       46.39      147.93    151.93 o 
 -10   6   6     1296.71     1620.52    203.06 o 
  -9   6   6     4370.17     4115.83    273.57 o 
  -8   6   6     2965.54     2703.31    223.82 o 
  -7   6   6        2.90       16.32     68.59 o 
  -6   6   6    15212.44    15388.10    264.65 o 
  -5   6   6     1791.06     2114.60    183.79 o 
  -4   6   6    14016.25    13130.47    240.01 o 
  -3   6   6     1942.70     2129.66     94.69 o 
  -2   6   6    22369.29    21702.12    298.12 o 
  -1   6   6     6037.95     5192.20    141.43 o 
   0   6   6     1742.71     1816.58     84.58 o 
   1   6   6    47632.72    44268.19    468.77 o 
   2   6   6      235.72      187.37     46.53 o 
   3   6   6     1845.38     1677.48     75.38 o 
   4   6   6      763.93      643.10     73.39 o 
   5   6   6    15654.22    15205.58    262.62 o 
   6   6   6    18395.42    17685.99    350.33 o 
   7   6   6      698.31      611.16    110.87 o 
   8   6   6     1133.60     1023.06    124.09 o 
   9   6   6     2049.88     1901.28    152.37 o 
  10   6   6     5406.64     5554.44    228.16 o 
  11   6   6     1021.95     1012.05    178.56 o 
  12   6   6      447.39      562.81    163.06 o 
  13   6   6      324.68      296.94    210.17 o 
  14   6   6      790.97      549.71    242.35 o 
 -16   7   6      176.19      570.30    218.97 o 
 -15   7   6      384.10      439.34    197.26 o 
 -14   7   6      325.61      335.39    210.37 o 
 -13   7   6     1818.51     1393.72    222.72 o 
 -12   7   6     2378.18     2503.01    322.21 o 
 -11   7   6      278.99      441.75    234.92 o 
 -10   7   6     2335.20     2586.15    500.72 o 
  -9   7   6       16.62      104.72    130.00 o 
  -8   7   6     5185.50     4612.36    261.24 o 
  -7   7   6     8009.39     7988.87    227.93 o 
  -6   7   6        3.86       65.04     57.60 o 
  -5   7   6      391.21      522.27     65.52 o 
  -4   7   6      463.67      454.91     70.71 o 
  -3   7   6    31157.41    29191.56    383.38 o 
  -2   7   6     2695.14     2802.36    102.50 o 
  -1   7   6     6281.22     6350.74    145.69 o 
   0   7   6      639.12      631.98     63.23 o 
   1   7   6    12704.95    12812.38    194.71 o 
   2   7   6     1200.22     1222.55     69.89 o 
   3   7   6     6532.88     6492.10    136.22 o 
   4   7   6     8634.74     8255.93    185.21 o 
   5   7   6      558.58      617.83     82.22 o 
   6   7   6      144.88      264.17     95.73 o 
   7   7   6     1261.78     1335.48    128.24 o 
   8   7   6     5540.89     5484.37    215.14 o 
   9   7   6     2523.80     2605.97    171.41 o 
  10   7   6      106.34       39.29    101.67 o 
  11   7   6       51.68      -86.80    101.89 o 
  12   7   6      833.50     1129.24    184.00 o 
  13   7   6      487.25      214.18    207.24 o 
  14   7   6      137.70      137.96    232.44 o 
 -16   8   6      669.71      307.01    195.47 o 
 -15   8   6       89.17      146.22    192.65 o 
 -14   8   6     2302.53     2432.34    387.57 o 
 -13   8   6      117.95       58.72    170.19 o 
 -12   8   6       73.59      -13.75    153.42 o 
 -11   8   6      948.37      938.00    190.22 o 
 -10   8   6     1225.99     1168.40    191.94 o 
  -9   8   6    13690.35    13138.85    569.46 o 
  -8   8   6     2586.85     2884.42    250.85 o 
  -7   8   6      172.74      164.96     77.76 o 
  -6   8   6     1480.48     1736.85    161.68 o 
  -5   8   6     9811.85     9452.87    186.63 o 
  -4   8   6    12340.64    11873.79    210.73 o 
  -3   8   6     3373.41     3413.69    113.53 o 
  -2   8   6    10841.22    11807.33    207.56 o 
  -1   8   6     7258.35     7544.01    148.89 o 
   0   8   6    34288.90    34342.46    430.70 o 
   1   8   6       10.05      -32.83     45.37 o 
   2   8   6      192.14      203.76     52.45 o 
   3   8   6     5463.59     5773.19    134.17 o 
   4   8   6    30747.70    29682.26    410.52 o 
   5   8   6      461.36      438.92     80.02 o 
   6   8   6     2603.94     2311.22    195.57 o 
   7   8   6     4932.14     4832.88    230.35 o 
   8   8   6      391.05      203.92     98.90 o 
   9   8   6     3965.32     4024.10    199.51 o 
  10   8   6        8.65      -85.58     96.68 o 
  11   8   6     3324.97     3342.95    199.01 o 
  12   8   6     1120.90     1089.97    191.64 o 
  13   8   6      120.65       23.59    191.12 o 
  14   8   6      185.38       81.60    455.98 o 
 -16   9   6       99.40      334.08    222.81 o 
 -15   9   6        9.77       36.65    312.06 o 
 -14   9   6      283.30      517.12    192.69 o 
 -12   9   6      765.71      813.46    194.41 o 
 -11   9   6     3147.84     3077.92    265.00 o 
 -10   9   6       28.54      -92.80    130.39 o 
  -9   9   6     4144.17     4230.53    279.63 o 
  -8   9   6     6260.07     6397.55    433.18 o 
  -7   9   6      753.34      388.68    104.38 o 
  -6   9   6     8728.65     9233.47    242.52 o 
  -5   9   6     1202.97     1571.67     92.58 o 
  -4   9   6     3566.53     3467.75    129.35 o 
  -3   9   6     2361.91     2214.82    100.07 o 
  -2   9   6    15688.13    14876.85    316.25 o 
  -1   9   6    11804.43    10406.87    195.07 o 
   0   9   6     5166.92     5543.98    128.49 o 
   1   9   6       65.80       78.71     51.19 o 
   2   9   6     9969.01     9856.90    178.93 o 
   3   9   6    18741.95    18386.94    262.49 o 
   4   9   6     8010.90     7730.15    188.79 o 
   5   9   6        4.95      -58.36     67.82 o 
   6   9   6      131.37      231.93    140.65 o 
   7   9   6     4142.39     4400.18    197.04 o 
   8   9   6     2698.32     2567.08    165.03 o 
   9   9   6     2846.86     2949.15    181.46 o 
  10   9   6      169.39      303.46    113.15 o 
  11   9   6      174.47      188.42    118.01 o 
  12   9   6      772.62     1147.51    332.40 o 
  13   9   6      757.73      572.50    227.85 o 
 -16  10   6      369.92      706.45    237.97 o 
 -15  10   6      922.54     1080.65    227.60 o 
 -14  10   6        2.62      202.61    251.72 o 
 -13  10   6      344.27      321.32    189.23 o 
 -12  10   6      139.58     -187.67    143.02 o 
 -11  10   6      564.12      599.40    174.09 o 
 -10  10   6     2704.36     2851.82    249.74 o 
  -9  10   6       16.06      -39.11    103.79 o 
  -8  10   6     2987.11     3195.24    274.31 o 
  -7  10   6     1156.82     1200.82    110.89 o 
  -6  10   6      166.02      125.92     65.96 o 
  -5  10   6     1442.94     1444.13     92.99 o 
  -4  10   6      265.10      233.09     77.41 o 
  -3  10   6     2914.31     2691.78    121.40 o 
  -2  10   6    10730.43    10803.04    212.24 o 
  -1  10   6      144.65      108.36     58.03 o 
   0  10   6     1969.08     1684.59     85.69 o 
   1  10   6     7018.57     6885.53    149.78 o 
   2  10   6     1530.41     1422.52     83.90 o 
   3  10   6     8657.72     9321.05    181.61 o 
   4  10   6      595.59      672.47     87.92 o 
   5  10   6     3902.59     3806.77    150.89 o 
   6  10   6     4162.61     4916.42    246.16 o 
   7  10   6      156.45       95.79     96.10 o 
   8  10   6      269.64      331.64    130.84 o 
   9  10   6       13.14       77.59    102.84 o 
  10  10   6     2302.06     1971.22    196.74 o 
  11  10   6      231.42      473.42    131.08 o 
  12  10   6      205.34       23.83    147.71 o 
  13  10   6       18.80       31.87    204.27 o 
 -15  11   6        0.77     -141.31    168.59 o 
 -14  11   6     1142.69     1021.61    221.74 o 
 -13  11   6      328.81      261.77    176.63 o 
 -12  11   6     5260.01     5228.24    479.00 o 
 -11  11   6      581.63      632.52    181.31 o 
 -10  11   6      151.25      241.22    148.09 o 
  -9  11   6     2718.94     2743.09    485.76 o 
  -8  11   6     6609.75     7708.27    323.35 o 
  -7  11   6    17956.00    18117.80    528.85 o 
  -6  11   6       66.37      144.03     67.06 o 
  -5  11   6      202.32      238.11     68.03 o 
  -4  11   6     2186.94     2406.61    110.35 o 
  -3  11   6    10633.01    10509.04    247.34 o 
  -2  11   6    10835.66    10675.32    234.94 o 
  -1  11   6     3284.14     3573.01    124.49 o 
   0  11   6    11110.04    10741.11    191.05 o 
   1  11   6     1539.43     1577.78    123.65 o 
   2  11   6    16931.27    16088.20    253.89 o 
   3  11   6     5904.51     5799.29    152.38 o 
   4  11   6     4870.06     4841.42    162.79 o 
   5  11   6     1273.85     1217.70    106.38 o 
   6  11   6     8027.62     7579.41    214.78 o 
   7  11   6     1518.57     1460.27    138.49 o 
   8  11   6     2753.79     2860.25    175.66 o 
   9  11   6     1487.55     1622.12    152.11 o 
  10  11   6       68.70       71.17    145.08 o 
  11  11   6       96.18       57.79    128.47 o 
  12  11   6      182.63      435.36    170.30 o 
  13  11   6     1425.35     1574.43    271.60 o 
 -15  12   6      211.02      373.13    207.46 o 
 -14  12   6      215.02      207.38    196.69 o 
 -13  12   6      105.82      172.61    174.10 o 
 -12  12   6      759.76      978.68    210.01 o 
 -11  12   6       75.74      332.50    158.94 o 
 -10  12   6     1640.27     1899.63    207.14 o 
  -9  12   6      410.96      263.56    180.53 o 
  -8  12   6      220.58      271.14    120.90 o 
  -7  12   6      688.09      676.40    114.50 o 
  -6  12   6      917.44      965.26    109.68 o 
  -5  12   6     5985.45     6246.39    166.21 o 
  -4  12   6      174.43      219.45     68.78 o 
  -3  12   6      122.76      110.08     63.32 o 
  -2  12   6     1045.93     1261.32    110.27 o 
  -1  12   6     1081.54     1021.68     84.75 o 
   0  12   6     3721.55     3548.32    120.47 o 
   1  12   6      161.71      295.62     65.68 o 
   2  12   6      466.31      560.10     73.58 o 
   3  12   6      537.02      448.04     78.82 o 
   4  12   6      901.50     1092.67    101.44 o 
   5  12   6     2125.63     1972.28    126.91 o 
   6  12   6      318.02      233.71    111.23 o 
   7  12   6        2.71      106.63    103.76 o 
   8  12   6        6.06       -0.79    164.13 o 
   9  12   6      464.79      410.02    118.38 o 
  10  12   6      307.40      277.79    123.91 o 
  11  12   6       91.71      128.00    122.93 o 
  12  12   6      248.54      199.27    170.23 o 
  13  12   6      160.15      354.62    352.87 o 
 -15  13   6        2.54      -16.37    262.31 o 
 -14  13   6      460.02      617.58    305.95 o 
 -13  13   6     2149.03     1795.56    356.36 o 
 -12  13   6     1831.06     2611.72    372.07 o 
 -11  13   6      246.48      223.27    172.83 o 
 -10  13   6      233.71      127.37    141.58 o 
  -9  13   6     4233.43     4221.02    289.55 o 
  -8  13   6     8797.28     9598.62    290.93 o 
  -7  13   6     3280.15     3741.53    204.06 o 
  -6  13   6     1695.48     1686.28    124.45 o 
  -5  13   6      161.67       78.75     79.30 o 
  -4  13   6    10015.10     9258.32    230.98 o 
  -3  13   6     1002.35     1126.16    106.18 o 
  -2  13   6     9208.11     9325.25    201.89 o 
  -1  13   6    18557.55    17890.74    297.80 o 
   0  13   6      242.61      318.13     77.27 o 
   1  13   6     3760.88     3653.59    141.66 o 
   2  13   6      840.21      948.18     94.16 o 
   3  13   6    14973.53    14837.72    275.64 o 
   4  13   6     4317.71     4465.81    213.68 o 
   5  13   6      259.64      112.52     98.14 o 
   6  13   6      195.43      171.52    150.91 o 
   7  13   6     5106.78     4561.76    271.02 o 
   8  13   6     5720.37     5948.87    416.31 o 
   9  13   6       24.06      -12.91    131.51 o 
  10  13   6      284.03      435.05    151.28 o 
  11  13   6       43.80     -201.28    134.19 o 
  12  13   6     1855.14     1438.93    320.03 o 
 -12  14   6      258.45        1.53    221.94 o 
 -11  14   6     1005.99      808.03    776.99 o 
 -10  14   6      587.67      354.81    164.82 o 
  -9  14   6      571.79      668.77    177.65 o 
  -8  14   6       69.22      -85.20     98.30 o 
  -7  14   6      423.19      667.07    123.50 o 
  -6  14   6      539.55      553.40    100.05 o 
  -5  14   6     1201.52     1552.32    124.28 o 
  -4  14   6     2208.53     2348.20    138.93 o 
  -3  14   6     3259.25     3440.50    156.95 o 
  -2  14   6      214.03       74.95     76.22 o 
  -1  14   6      284.63      298.56     77.53 o 
   0  14   6      165.98      218.48     87.31 o 
   1  14   6     1485.44     1531.85    108.83 o 
   2  14   6     2152.28     2234.28    126.03 o 
   3  14   6       22.14      101.36     77.75 o 
   4  14   6     1147.65     1189.95    130.78 o 
   5  14   6       91.89      301.55    102.99 o 
   6  14   6      171.27      368.03    112.16 o 
   7  14   6       21.19      -50.20    161.67 o 
   8  14   6        6.92      177.75    136.06 o 
   9  14   6      588.16      325.22    175.18 o 
  10  14   6      165.73      150.34    142.09 o 
  11  14   6      160.73       84.25    155.65 o 
  12  14   6        0.19     -295.29    196.86 o 
 -11  15   6     1289.05     1286.66    364.65 o 
 -10  15   6     1431.87     1507.94    333.01 o 
  -9  15   6      500.02      319.70    231.32 o 
  -8  15   6     3397.04     3327.71    547.75 o 
  -7  15   6     6746.99     7266.77    319.53 o 
  -6  15   6      923.39     1212.96    263.83 o 
  -5  15   6     2190.37     2055.66    264.38 o 
  -4  15   6       40.70      -41.54     85.57 o 
  -3  15   6    12049.32    11243.23    313.83 o 
  -2  15   6     5845.89     5718.30    273.73 o 
  -1  15   6        3.25      -73.60     77.08 o 
   0  15   6     1092.08     1051.09    113.81 o 
   1  15   6      955.93     1116.21    117.64 o 
   2  15   6    18172.60    17475.53    351.55 o 
   3  15   6     2087.18     2167.69    147.07 o 
   4  15   6     2796.79     2382.20    184.69 o 
   5  15   6     2377.87     2450.99    407.91 o 
   6  15   6     1583.11     1841.89    175.78 o 
   7  15   6     6176.89     6500.50    683.48 o 
   8  15   6      667.76      960.81    199.34 o 
   9  15   6     2605.25     2760.27    775.68 o 
  10  15   6       65.67     -131.83    164.46 o 
  11  15   6      970.52      984.49    224.37 o 
 -12  16   6        0.52     -173.27    247.69 o 
 -11  16   6      206.69      276.93    247.25 o 
 -10  16   6      114.83       63.29    245.29 o 
  -9  16   6       21.46      429.47    250.74 o 
  -8  16   6      542.81      822.74    169.35 o 
  -7  16   6        7.40       -7.39    120.83 o 
  -6  16   6       82.56       75.08    101.96 o 
  -5  16   6      114.36      107.21    133.92 o 
  -4  16   6      690.15      864.25    175.69 o 
  -3  16   6      139.54       59.37     95.76 o 
  -2  16   6     1131.61     1416.52    126.37 o 
  -1  16   6     1315.93     1758.55    131.04 o 
   0  16   6       71.91      182.22     91.37 o 
   1  16   6       13.95      -27.00     85.23 o 
   2  16   6       26.46      -83.18     80.89 o 
   3  16   6      132.91       79.50     92.52 o 
   4  16   6        0.32       99.27    114.31 o 
   5  16   6       79.71       59.24    116.61 o 
   6  16   6        4.77       -0.93    252.98 o 
   7  16   6       11.59       11.07    174.25 o 
   8  16   6       72.85      -10.88    158.23 o 
   9  16   6       52.61       84.45    167.55 o 
  10  16   6        0.76      268.63    183.05 o 
  11  16   6        5.07      -52.81    199.68 o 
 -11  17   6       36.99     -188.76    231.54 o 
 -10  17   6       59.26     -212.33    218.01 o 
  -9  17   6     1702.45     1250.21    325.16 o 
  -8  17   6     3405.83     2781.78    246.00 o 
  -7  17   6     1147.70     1128.63    286.53 o 
  -6  17   6      614.95      502.30    170.52 o 
  -5  17   6       32.72       44.09     99.25 o 
  -4  17   6     3294.30     3249.72    199.73 o 
  -3  17   6     3424.69     3463.72    230.19 o 
  -2  17   6     1299.11     1205.42    209.08 o 
  -1  17   6     4572.23     4851.53    211.86 o 
   0  17   6       85.16      -80.03     82.73 o 
   1  17   6     1831.69     2252.33    151.38 o 
   2  17   6      988.46     1027.17    123.04 o 
   3  17   6     6582.30     6653.74    226.15 o 
   4  17   6     3961.12     3983.69    234.64 o 
   5  17   6       95.88      331.96    129.37 o 
   6  17   6      437.62      405.63    140.38 o 
   7  17   6     1322.86     1179.92    219.13 o 
   8  17   6     3530.02     3207.78    421.17 o 
   9  17   6      884.09     1007.55    226.48 o 
  10  17   6       16.79      -78.27    174.77 o 
 -12  18   6        2.85       31.86    274.96 o 
 -11  18   6      148.70      354.83    302.68 o 
 -10  18   6       41.89      248.78    265.80 o 
  -9  18   6     1767.53     1952.24    377.75 o 
  -8  18   6      359.94      303.71    152.25 o 
  -7  18   6       28.09      -85.92    174.80 o 
  -6  18   6      357.12      221.47    208.63 o 
  -5  18   6      242.02      237.71    115.83 o 
  -4  18   6       39.27       22.77    122.90 o 
  -3  18   6      161.00      203.95     99.87 o 
  -2  18   6      993.11      962.88    124.37 o 
  -1  18   6     2097.54     2291.52    158.60 o 
   0  18   6      419.15      478.29    109.73 o 
   1  18   6       38.01       39.52    104.59 o 
   2  18   6       34.68      158.14     95.06 o 
   3  18   6        2.48      114.55     98.48 o 
   4  18   6     1221.35     1342.70    172.60 o 
   5  18   6        8.03       -9.06    120.80 o 
   6  18   6     1178.16     1185.51    177.69 o 
   7  18   6       40.07       48.92    165.63 o 
   8  18   6       66.78      259.80    186.52 o 
   9  18   6        0.57      -27.54    178.66 o 
  10  18   6        0.08      -50.89    187.61 o 
 -11  19   6      152.68      -84.02    254.89 o 
 -10  19   6       40.61      155.16    247.69 o 
  -9  19   6      774.19      647.04    291.55 o 
  -8  19   6      684.74     1175.78    209.46 o 
  -7  19   6     2358.00     2193.20    235.15 o 
  -6  19   6       61.93      -52.12    126.33 o 
  -5  19   6       15.61       79.64    115.31 o 
  -4  19   6      605.60      900.30    147.34 o 
  -3  19   6     2444.67     2645.65    169.84 o 
  -2  19   6     4196.02     3825.48    195.32 o 
  -1  19   6      433.59      530.65    115.22 o 
   0  19   6      161.18      175.18     99.48 o 
   1  19   6     1896.26     2018.11    215.89 o 
   2  19   6     2846.79     2807.83    178.25 o 
   3  19   6     3841.33     4084.15    204.20 o 
   4  19   6      201.27      172.56    132.95 o 
   5  19   6      151.74      357.33    144.75 o 
   6  19   6      455.68      221.15    249.95 o 
   7  19   6     1566.86     1088.14    227.90 o 
   8  19   6     1320.08     1790.96    538.03 o 
   9  19   6      406.92      439.56    206.47 o 
 -11  20   6      475.72      345.45    319.70 o 
 -10  20   6      574.06      844.10    330.61 o 
  -9  20   6        6.49     -305.41    203.60 o 
  -8  20   6      177.93      219.02    164.80 o 
  -7  20   6       61.37       40.31    153.17 o 
  -6  20   6      617.24      661.38    146.77 o 
  -5  20   6        1.30       12.05    119.61 o 
  -4  20   6        6.93      -52.35     97.85 o 
  -3  20   6     1110.90     1018.20    136.71 o 
  -2  20   6      190.96      277.89    113.75 o 
  -1  20   6      245.96      139.63    104.45 o 
   0  20   6       44.31      -11.26    100.11 o 
   1  20   6     2513.32     2283.33    173.02 o 
   2  20   6      106.43      200.96    113.31 o 
   3  20   6      472.69      425.93    129.87 o 
   4  20   6       32.98      -80.12    245.81 o 
   5  20   6     1499.85     1346.61    201.87 o 
   6  20   6      920.81     1315.01    190.23 o 
   7  20   6       21.00     -154.06    191.60 o 
   8  20   6       70.84     -254.85    169.90 o 
 -10  21   6        0.02      -46.92    285.88 o 
  -9  21   6      313.63       90.56    277.80 o 
  -8  21   6     1229.50     1453.05    248.12 o 
  -7  21   6      520.57      526.48    192.02 o 
  -6  21   6     1172.14     1194.36    173.66 o 
  -5  21   6       31.76      104.27    111.13 o 
  -4  21   6      938.27      807.21    136.45 o 
  -3  21   6     1421.34     1178.32    145.23 o 
  -2  21   6     1480.44     1479.14    154.30 o 
  -1  21   6      390.19      335.46    119.55 o 
   0  21   6      252.82      328.63    119.36 o 
   1  21   6      308.95      234.85    117.51 o 
   2  21   6     1218.03     1105.86    148.48 o 
   3  21   6     1046.49     1033.78    146.77 o 
   4  21   6      684.69      698.74    171.14 o 
   5  21   6        4.64        2.18    141.84 o 
   6  21   6      547.33      843.40    182.87 o 
   7  21   6      824.21     1144.93    443.11 o 
  -9  22   6      295.81      585.06    334.32 o 
  -8  22   6       13.19       -9.08    296.13 o 
  -7  22   6      181.13       -4.99    161.93 o 
  -6  22   6       38.57      -24.34    131.13 o 
  -5  22   6     1401.72     1160.67    190.12 o 
  -4  22   6      173.26      445.15    128.35 o 
  -3  22   6        6.04      -79.30    101.37 o 
  -2  22   6       15.68      114.00    114.13 o 
  -1  22   6        6.14     -103.43    102.84 o 
   0  22   6     1880.95     1667.75    168.38 o 
   1  22   6        3.80       75.98    116.34 o 
   2  22   6      375.40      207.06    121.44 o 
   3  22   6      134.73      271.28    156.96 o 
   4  22   6     1373.40     1388.48    205.66 o 
   5  22   6     1021.09     1059.74    194.66 o 
   6  22   6       46.44        1.51    153.97 o 
  -8  23   6      402.13      454.54    332.47 o 
  -7  23   6      269.69      558.71    203.66 o 
  -6  23   6      166.55      350.79    133.93 o 
  -5  23   6       34.94       26.51    121.86 o 
  -4  23   6      103.33      181.77    126.21 o 
  -3  23   6     1083.00     1126.27    208.58 o 
  -2  23   6      457.34      433.60    135.97 o 
  -1  23   6      269.27      347.54    132.62 o 
   0  23   6       47.17      -64.54    115.62 o 
   1  23   6      871.86      871.47    153.03 o 
   2  23   6      539.91      401.08    135.05 o 
   3  23   6      400.26      404.15    167.79 o 
   4  23   6      413.41      435.14    177.83 o 
   5  23   6      140.67     -177.64    144.45 o 
  -6  24   6      884.39     1113.27    196.03 o 
  -5  24   6      274.32      240.04    132.32 o 
  -4  24   6      194.03      172.51    132.82 o 
  -3  24   6      385.67      234.28    132.26 o 
  -2  24   6        4.33      177.78    126.00 o 
  -1  24   6     1038.28     1394.74    169.74 o 
   0  24   6      269.88      233.84    134.66 o 
   1  24   6      450.19      356.45    136.69 o 
   2  24   6       94.26      -19.88    126.37 o 
   3  24   6      210.71      431.04    176.43 o 
  -3  25   6      129.94       44.30    145.27 o 
  -2  25   6      217.37      265.30    139.49 o 
  -1  25   6      175.33       68.24    131.79 o 
   0  25   6        5.38      -56.59    137.46 o 
   1  25   6      452.66      468.77    154.42 o 
 -17   1   7       17.95       65.79    213.18 o 
 -16   1   7      490.75      309.95    216.20 o 
 -15   1   7     1130.86      467.86    207.86 o 
 -14   1   7     1385.01     1125.11    225.06 o 
 -13   1   7     1531.53     1014.69    215.16 o 
 -12   1   7        0.30     -112.31    163.12 o 
 -11   1   7     1492.04     1132.22    195.48 o 
 -10   1   7     4367.35     4408.72    296.20 o 
  -9   1   7     7237.07     7323.01    338.95 o 
  -8   1   7     6507.51     6607.23    314.20 o 
  -7   1   7     2629.52     2792.13    222.56 o 
  -6   1   7    10302.12    10546.52    202.13 o 
  -5   1   7     6753.81     6779.29    170.15 o 
  -4   1   7    26947.70    25344.53    479.62 o 
  -3   1   7    14603.33    14775.39    260.36 o 
  -2   1   7      410.36      469.82     67.78 o 
  -1   1   7     4963.27     4573.31    144.65 o 
   0   1   7    14279.70    13731.29    261.03 o 
   1   1   7    13449.72    12554.18    276.21 o 
   2   1   7    18457.37    17851.15    320.77 o 
   3   1   7    11125.14    10323.57    238.42 o 
   4   1   7      344.06      355.53     85.91 o 
   5   1   7     7200.21     6521.77    207.78 o 
   6   1   7     5442.28     5231.44    199.36 o 
   7   1   7     3904.60     3934.29    186.71 o 
   8   1   7     2255.30     2398.82    160.45 o 
   9   1   7       16.50      -59.43     92.62 o 
  10   1   7      618.40      566.48    125.83 o 
  11   1   7     1784.44     1750.85    168.86 o 
  12   1   7     2123.37     2399.75    192.34 o 
  13   1   7      279.77      121.31    206.11 o 
  14   1   7       18.30     -148.85    205.80 o 
 -17   2   7      217.66      279.16    226.01 o 
 -16   2   7      236.95     -245.69    454.45 o 
 -15   2   7      330.54      365.24    205.41 o 
 -14   2   7      440.26      329.71    189.28 o 
 -13   2   7      203.62      -63.29    179.82 o 
 -12   2   7      859.98     1291.01    324.06 o 
 -11   2   7     1239.19     1130.98    201.26 o 
 -10   2   7     2036.28     2338.91    234.81 o 
  -9   2   7      663.94      750.12    160.00 o 
  -8   2   7     2188.09     1903.34    202.60 o 
  -7   2   7     3111.05     2818.39    223.97 o 
  -6   2   7        3.03      -32.02     49.01 o 
  -5   2   7     5294.66     5374.86    159.57 o 
  -4   2   7     5148.59     5419.33    148.68 o 
  -3   2   7     3103.54     2990.46    131.60 o 
  -2   2   7    17264.94    17045.90    292.20 o 
  -1   2   7     4321.37     4374.00    262.73 o 
   0   2   7      639.99      624.21    124.83 o 
   1   2   7       70.70       89.75     45.93 o 
   2   2   7     1719.07     1593.40    108.84 o 
   3   2   7     4450.88     4139.30    209.84 o 
   4   2   7     1356.92     1411.55    115.24 o 
   5   2   7     8032.60     8027.33    249.24 o 
   6   2   7      753.91      879.86    115.40 o 
   7   2   7        2.48       18.15     88.22 o 
   8   2   7      813.54      825.15    123.38 o 
   9   2   7      621.72      703.67    125.06 o 
  10   2   7      969.93      944.98    162.45 o 
  11   2   7      439.45      338.27    126.64 o 
  12   2   7      170.79       86.79    120.55 o 
  13   2   7       17.36       13.49    209.01 o 
  14   2   7      240.73      259.74    239.16 o 
 -17   3   7        0.64       63.37    227.94 o 
 -16   3   7      391.08      105.49    198.31 o 
 -15   3   7     1200.34      598.02    658.71 o 
 -14   3   7     2078.64     1586.93    340.43 o 
 -13   3   7     1534.02     1422.10    230.30 o 
 -12   3   7       25.17     -202.33    292.42 o 
 -11   3   7     1957.69     2120.45    238.55 o 
 -10   3   7     5057.63     4734.80    307.12 o 
  -9   3   7     2702.74     3070.55    469.08 o 
  -8   3   7     2529.57     2859.19    236.26 o 
  -7   3   7      265.92      163.66    241.58 o 
  -6   3   7      674.73      663.01     69.35 o 
  -5   3   7    18781.26    17890.45    323.56 o 
  -4   3   7     9217.98     8917.63    193.10 o 
  -3   3   7    11655.78    10870.80    219.05 o 
  -2   3   7     4780.19     5066.63    149.88 o 
  -1   3   7    11650.07    11072.92    227.31 o 
   0   3   7    15290.46    14212.26    270.05 o 
   1   3   7    19259.95    19758.48    294.67 o 
   2   3   7    27015.63    25595.18    341.27 o 
   3   3   7       72.38      141.54     74.47 o 
   4   3   7     1649.32     1537.10    118.72 o 
   5   3   7     3242.11     2839.68    154.98 o 
   6   3   7    14140.55    13229.79    305.89 o 
   7   3   7     3497.53     3803.78    183.23 o 
   8   3   7      527.05      362.24    108.53 o 
   9   3   7      291.06      297.54    112.31 o 
  10   3   7     3205.30     3241.16    255.23 o 
  11   3   7     1990.68     1735.91    171.19 o 
  12   3   7      719.37     1095.09    170.93 o 
  13   3   7      653.13      333.45    215.86 o 
  14   3   7        6.91      139.86    228.94 o 
 -16   4   7       94.81      168.43    222.37 o 
 -15   4   7        8.43      123.58    316.21 o 
 -14   4   7       98.38       -3.72    239.17 o 
 -13   4   7      942.02      555.94    240.27 o 
 -12   4   7      790.82     1046.38    350.25 o 
 -11   4   7       99.08       90.35    146.87 o 
 -10   4   7       16.29      132.21    139.48 o 
  -9   4   7     3312.72     2870.71    238.55 o 
  -8   4   7     3983.50     3561.91    254.07 o 
  -7   4   7     1223.20     1435.51    179.60 o 
  -6   4   7     3857.97     3745.59    125.74 o 
  -5   4   7      563.67      443.48     67.19 o 
  -4   4   7      774.50      723.47     91.00 o 
  -3   4   7    14350.80    12908.81    245.00 o 
  -2   4   7      156.85      147.70     60.99 o 
  -1   4   7     6378.57     5963.71    269.31 o 
   0   4   7     6395.55     6044.31    184.83 o 
   1   4   7     2463.32     2827.97    145.69 o 
   2   4   7      517.51      534.48     64.78 o 
   3   4   7      128.38      118.35     76.16 o 
   4   4   7     7656.22     7702.45    265.91 o 
   5   4   7       13.29       -0.17     83.26 o 
   6   4   7       67.70       62.49     83.69 o 
   7   4   7     1624.09     1657.63    140.85 o 
   8   4   7     2970.89     3027.74    179.06 o 
   9   4   7     2514.93     2155.96    164.69 o 
  10   4   7        2.11       52.23    103.02 o 
  11   4   7      454.25      283.60    129.80 o 
  12   4   7       65.83       78.07    120.15 o 
  13   4   7      127.73       99.36    207.79 o 
  14   4   7      134.26      117.46    229.60 o 
 -16   5   7      380.84      554.21    225.68 o 
 -15   5   7     1378.94      923.92    229.70 o 
 -14   5   7     1666.92      936.46    348.18 o 
 -13   5   7      389.41      249.04    195.20 o 
 -12   5   7       68.24      174.67    162.81 o 
 -11   5   7     2185.47     2501.56    249.83 o 
 -10   5   7     1846.83     2371.73    240.33 o 
  -9   5   7     3458.09     3187.58    251.32 o 
  -8   5   7     3679.80     4383.15    272.39 o 
  -7   5   7     2702.06     3196.37    506.72 o 
  -6   5   7     2766.84     2566.38    119.85 o 
  -5   5   7     7402.10     7344.29    178.32 o 
  -4   5   7    14677.64    14152.98    259.70 o 
  -3   5   7     8675.45     9081.60    206.53 o 
  -2   5   7     3046.82     3607.98    145.10 o 
  -1   5   7     1613.60     1647.95     93.73 o 
   0   5   7    18242.38    18162.85    270.30 o 
   1   5   7    24918.25    24327.71    296.29 o 
   2   5   7     2836.29     2814.27    154.86 o 
   3   5   7     4427.96     4383.92    170.27 o 
   4   5   7     1784.44     1933.20    132.44 o 
   5   5   7     9601.15     9934.67    257.83 o 
   6   5   7     3147.33     2990.73    177.52 o 
   7   5   7     4811.94     4603.64    290.98 o 
   8   5   7     1813.29     1919.96    153.68 o 
   9   5   7     1476.42     1451.46    147.10 o 
  10   5   7      672.47      881.54    136.37 o 
  11   5   7     1562.77     1605.01    168.99 o 
  12   5   7     2267.26     2402.03    194.09 o 
  13   5   7      304.62      109.87    217.41 o 
 -16   6   7      790.71      402.55    228.69 o 
 -15   6   7       11.61       -1.41    188.29 o 
 -14   6   7        0.55     -165.27    157.93 o 
 -13   6   7     2774.89     2373.28    267.85 o 
 -12   6   7      109.82      -27.23    159.01 o 
 -11   6   7     1309.51     1602.82    226.98 o 
 -10   6   7        4.89      -74.29    137.85 o 
  -9   6   7     1229.32     1184.15    208.08 o 
  -8   6   7     2613.62     3306.00    252.44 o 
  -7   6   7      467.31      474.66     94.33 o 
  -6   6   7    19245.14    19266.72    319.39 o 
  -5   6   7      927.14     1204.96    127.92 o 
  -4   6   7     1522.72     1478.63    139.09 o 
  -3   6   7     6292.07     6329.31    152.63 o 
  -2   6   7     8471.02     8638.22    176.96 o 
  -1   6   7    13315.79    12873.61    204.01 o 
   0   6   7     5454.81     5648.74    139.47 o 
   1   6   7      790.20      781.67     61.17 o 
   2   6   7     3617.32     3982.79    130.65 o 
   3   6   7     4966.36     5132.79    178.74 o 
   4   6   7     1920.27     2024.74    136.49 o 
   5   6   7      993.93      969.76    116.17 o 
   6   6   7      947.09      910.22    119.18 o 
   7   6   7     3083.43     3632.91    233.21 o 
   8   6   7      385.58      538.53    118.39 o 
   9   6   7     1950.72     2060.55    200.80 o 
  10   6   7      919.15      870.58    138.68 o 
  11   6   7       26.31      108.53    114.54 o 
  12   6   7      185.64      379.01    137.03 o 
  13   6   7        5.13      -12.43    196.57 o 
 -16   7   7      383.78      348.12    221.91 o 
 -15   7   7      570.53      143.12    201.36 o 
 -14   7   7      792.69      871.73    228.51 o 
 -13   7   7     1316.18     1226.72    227.22 o 
 -12   7   7        0.15      193.33    223.79 o 
 -11   7   7      850.33      953.61    320.68 o 
 -10   7   7      569.09      601.23    163.75 o 
  -9   7   7     5348.18     5141.71    403.06 o 
  -8   7   7     2385.59     2957.92    241.92 o 
  -7   7   7     1040.65     1197.21    137.64 o 
  -6   7   7      535.60      527.52     78.08 o 
  -5   7   7     4630.29     4483.75    265.46 o 
  -4   7   7     7327.40     6711.10    215.59 o 
  -3   7   7     3182.54     3286.67    116.96 o 
  -2   7   7     2643.43     2531.63    104.79 o 
  -1   7   7       50.72      113.11     54.59 o 
   0   7   7    16774.09    16481.31    261.21 o 
   1   7   7     9912.46     9496.18    168.06 o 
   2   7   7     1375.85     1513.90     95.82 o 
   3   7   7      432.59      409.57     73.96 o 
   4   7   7      549.15      805.57    128.80 o 
   5   7   7     2968.38     2511.37    221.09 o 
   6   7   7     4105.01     4406.77    292.65 o 
   7   7   7     6337.26     6288.02    225.21 o 
   8   7   7     1061.21     1165.78    185.81 o 
   9   7   7      138.01      168.38    108.31 o 
  10   7   7      426.48      386.42    121.56 o 
  11   7   7     2236.24     2259.25    183.56 o 
  12   7   7     1157.89     1027.41    211.95 o 
  13   7   7      308.60      218.62    165.65 o 
 -16   8   7        9.74      166.38    199.38 o 
 -15   8   7       39.19       66.59    201.57 o 
 -14   8   7      149.18      130.51    185.71 o 
 -13   8   7      108.31       86.18    168.73 o 
 -12   8   7     2787.89     2635.59    270.68 o 
 -11   8   7      308.01      279.64    161.48 o 
 -10   8   7     1469.26     1804.28    215.91 o 
  -9   8   7     1417.50     1530.74    206.21 o 
  -8   8   7      724.21     1005.61    183.14 o 
  -7   8   7     6529.33     6911.10    224.74 o 
  -6   8   7     1628.33     1871.53    192.14 o 
  -5   8   7     8690.58     9148.41    212.39 o 
  -4   8   7     2848.35     2712.37    159.85 o 
  -3   8   7      292.60      522.40     69.12 o 
  -2   8   7    15510.59    15642.38    255.68 o 
  -1   8   7     3971.64     4436.38    225.20 o 
   0   8   7     4121.45     4117.22    129.90 o 
   1   8   7     2583.48     2578.44    117.49 o 
   2   8   7      182.93      249.36     70.41 o 
   3   8   7     4860.43     4660.24    148.91 o 
   4   8   7     4097.96     4181.43    179.38 o 
   5   8   7     6065.96     5449.70    346.89 o 
   6   8   7      753.68      868.92    119.43 o 
   7   8   7      149.25       -2.04     94.86 o 
   8   8   7     1222.18     1405.53    144.59 o 
   9   8   7     3498.01     3343.45    195.92 o 
  10   8   7      831.63      871.93    142.49 o 
  11   8   7       14.85       -1.50    117.41 o 
  12   8   7        0.42     -158.85    118.13 o 
  13   8   7      786.04      635.34    197.74 o 
 -16   9   7       35.26       26.69    203.48 o 
 -15   9   7     1061.35     1168.17    248.23 o 
 -14   9   7      441.62      544.87    355.16 o 
 -13   9   7      286.25      301.69    236.99 o 
 -12   9   7       48.12      251.59    170.49 o 
 -11   9   7       62.20     -115.80    140.98 o 
 -10   9   7     3071.35     3445.27    410.26 o 
  -9   9   7      727.23      607.37    168.36 o 
  -8   9   7     1270.50     1096.85    186.48 o 
  -7   9   7     1122.66     1127.85    153.43 o 
  -6   9   7       69.11       59.91     64.56 o 
  -5   9   7     5167.10     5254.85    150.34 o 
  -4   9   7       21.31       -6.50     58.81 o 
  -3   9   7     7647.45     7512.94    173.73 o 
  -2   9   7       10.80       34.41     58.69 o 
  -1   9   7      614.21      729.33     76.55 o 
   0   9   7     1553.83     1507.75     85.45 o 
   1   9   7     3147.13     3333.10    112.04 o 
   2   9   7     9365.91     9331.58    276.82 o 
   3   9   7       16.53      -11.64     66.57 o 
   4   9   7        2.23      -18.02     80.83 o 
   5   9   7     1662.53     1865.86    210.72 o 
   6   9   7     3739.80     3716.00    187.23 o 
   7   9   7     2291.75     2440.36    166.26 o 
   8   9   7      205.64      336.49    113.72 o 
   9   9   7       45.97       43.40    103.77 o 
  10   9   7     1115.10     1302.24    156.18 o 
  11   9   7      851.24      980.12    154.14 o 
  12   9   7      378.49      198.71    135.67 o 
  13   9   7      272.71      482.58    190.16 o 
 -15  10   7      163.81        3.62    172.66 o 
 -14  10   7      475.86      753.27    223.66 o 
 -13  10   7       57.97       62.90    178.48 o 
 -12  10   7     1741.56     1579.72    228.10 o 
 -11  10   7     1748.65     2145.07    244.35 o 
 -10  10   7      349.77      474.91    195.75 o 
  -9  10   7     1706.47     2111.04    227.85 o 
  -8  10   7      908.26      688.32    135.63 o 
  -7  10   7     9999.03    10762.31    260.48 o 
  -6  10   7      889.27      937.90     89.16 o 
  -5  10   7     1981.73     1995.48    109.15 o 
  -4  10   7      716.98      715.10     93.97 o 
  -3  10   7      657.19      548.60     76.46 o 
  -2  10   7     7878.25     8946.05    228.68 o 
  -1  10   7     8160.22     8027.76    181.62 o 
   0  10   7     7009.68     7210.69    158.35 o 
   1  10   7      190.28      242.92     63.51 o 
   2  10   7      355.79      390.17     79.58 o 
   3  10   7     9831.85     9948.86    219.62 o 
   4  10   7    10092.32     9340.64    252.60 o 
   5  10   7     1715.34     1918.66    165.30 o 
   6  10   7      258.20      193.29    116.73 o 
   7  10   7        6.96       -6.74     93.71 o 
   8  10   7     2949.14     2772.22    179.62 o 
   9  10   7     1190.77     1134.18    146.00 o 
  10  10   7      784.34      840.68    144.38 o 
  11  10   7      514.65      620.81    143.21 o 
  12  10   7      211.89      257.85    166.12 o 
 -15  11   7      135.10      122.94    194.19 o 
 -14  11   7      175.51       57.22    232.19 o 
 -13  11   7      347.09       -0.11    174.15 o 
 -12  11   7        0.43      -63.65    155.83 o 
 -11  11   7      744.05      586.01    206.88 o 
 -10  11   7      313.04      315.39    159.78 o 
  -9  11   7     2584.59     2785.37    244.00 o 
  -8  11   7      703.14     1092.82    152.46 o 
  -7  11   7     1245.02     1594.80    127.48 o 
  -6  11   7      378.66      305.61     78.36 o 
  -5  11   7        1.05       35.05     64.73 o 
  -4  11   7    12403.79    12707.05    238.50 o 
  -3  11   7       28.60       29.03     65.63 o 
  -2  11   7      338.51      275.58     73.34 o 
  -1  11   7     2846.54     3158.76    126.30 o 
   0  11   7     4574.38     4738.83    148.41 o 
   1  11   7     3761.90     4032.91    128.50 o 
   2  11   7      891.48      778.77     93.15 o 
   3  11   7     2743.44     2954.58    137.76 o 
   4  11   7      699.57      648.80    111.95 o 
   5  11   7     6832.63     6687.17    225.80 o 
   6  11   7        5.75      119.09     98.53 o 
   7  11   7      299.67      310.84    113.67 o 
   8  11   7     1242.31     1083.31    142.64 o 
   9  11   7     1066.72     1079.29    145.21 o 
  10  11   7       56.33      223.16    124.89 o 
  11  11   7      145.70       22.18    125.73 o 
  12  11   7     1006.32     1406.14    216.81 o 
 -15  12   7        1.61       18.01    216.04 o 
 -14  12   7      112.48      -88.44    173.27 o 
 -13  12   7     1858.89     2280.68    270.35 o 
 -12  12   7     1187.83     1307.19    563.02 o 
 -11  12   7     2028.68     2148.26    250.57 o 
 -10  12   7       53.44       -7.15    244.63 o 
  -9  12   7        3.92      -32.86    146.30 o 
  -8  12   7     7420.38     9302.32    374.94 o 
  -7  12   7     1785.19     1814.71    133.78 o 
  -6  12   7     4802.42     4942.54    159.23 o 
  -5  12   7      179.39      148.55     72.91 o 
  -4  12   7      252.52       72.80     72.96 o 
  -3  12   7     5839.52     5393.26    156.64 o 
  -2  12   7     2629.60     2503.25    109.27 o 
  -1  12   7    18900.62    17905.84    296.71 o 
   0  12   7     2298.07     2232.04    105.37 o 
   1  12   7     3126.54     3012.30    117.46 o 
   2  12   7     3768.69     4046.58    152.80 o 
   3  12   7     4825.81     4927.09    196.51 o 
   4  12   7     6908.94     6566.28    235.32 o 
   5  12   7     2356.29     2208.21    156.77 o 
   6  12   7      308.69      410.78    115.22 o 
   7  12   7     2412.54     2654.34    177.52 o 
   8  12   7       60.15      228.91    118.34 o 
   9  12   7     1495.00     1702.28    209.12 o 
  10  12   7     1143.72     1180.77    161.56 o 
  11  12   7       17.36       43.83    126.13 o 
  12  12   7      182.12      230.21    213.00 o 
 -14  13   7      348.31      591.17    284.78 o 
 -13  13   7       13.59        4.36    245.94 o 
 -12  13   7      331.77     -223.68    214.95 o 
 -11  13   7       90.79      167.82    232.63 o 
 -10  13   7      624.23      194.97    212.33 o 
  -9  13   7     1640.09     1402.68   1071.60 o 
  -8  13   7       14.68     -111.84    127.61 o 
  -7  13   7      229.48      159.19    109.24 o 
  -6  13   7     1057.98     1379.26    120.95 o 
  -5  13   7        4.20      -70.22     74.25 o 
  -4  13   7      572.78      612.03     96.46 o 
  -3  13   7       97.54      232.58     84.14 o 
  -2  13   7      153.00      253.44     85.38 o 
  -1  13   7     5484.68     5443.29    166.34 o 
   0  13   7      163.58      106.88     73.16 o 
   1  13   7       52.82       34.78     84.51 o 
   2  13   7      717.44      808.14    113.01 o 
   3  13   7      957.53     1103.42    121.38 o 
   4  13   7     1684.10     1806.79    144.72 o 
   5  13   7      282.82      248.33    136.77 o 
   6  13   7     1674.60     1856.91    179.64 o 
   7  13   7       18.32     -162.14    179.87 o 
   8  13   7      404.20      367.88    150.01 o 
   9  13   7        6.11      -56.59    134.49 o 
  10  13   7        1.99      189.38    156.21 o 
  11  13   7      557.48      763.15    349.93 o 
 -13  14   7      851.21      530.94    279.76 o 
 -12  14   7     1060.95      510.87    280.20 o 
 -11  14   7     2075.85     3037.91    394.55 o 
 -10  14   7        0.77      310.38    168.58 o 
  -9  14   7      808.90      622.59    453.69 o 
  -8  14   7     1279.36     1000.17    259.14 o 
  -7  14   7     5685.95     5440.33    271.74 o 
  -6  14   7     6492.78     7793.02    224.94 o 
  -5  14   7      250.29       48.74     79.83 o 
  -4  14   7      329.72      213.33    100.33 o 
  -3  14   7     1077.58     1249.76    115.81 o 
  -2  14   7    13907.55    13276.22    305.12 o 
  -1  14   7     9526.74     9073.43    305.34 o 
   0  14   7     6006.71     5674.58    173.92 o 
   1  14   7      128.01       84.68     78.53 o 
   2  14   7     6023.36     6308.73    216.14 o 
   3  14   7     2091.57     2316.81    155.88 o 
   4  14   7     3666.25     4425.23    202.71 o 
   5  14   7      968.25     1010.35    190.25 o 
   6  14   7       70.86      -73.17    117.83 o 
   7  14   7      751.40      630.39    155.73 o 
   8  14   7     1201.32     1357.39    264.34 o 
   9  14   7     1500.33     1424.79    197.86 o 
  10  14   7      453.71      516.40    290.38 o 
  11  14   7       27.38      204.66    163.22 o 
 -11  15   7        1.53     -329.96    219.97 o 
 -10  15   7        5.84      544.47    286.09 o 
  -9  15   7      399.72      547.75    254.45 o 
  -8  15   7      622.44      322.97    211.46 o 
  -7  15   7      483.46      634.61    155.10 o 
  -6  15   7       75.50       84.77    101.07 o 
  -5  15   7      133.43      114.67    125.84 o 
  -4  15   7      547.32      395.02    108.57 o 
  -3  15   7       28.95       11.67     90.97 o 
  -2  15   7     1822.87     1966.56    158.58 o 
  -1  15   7      431.60      310.69     95.43 o 
   0  15   7       28.97       40.88     87.01 o 
   1  15   7        5.97       83.46     89.03 o 
   2  15   7      441.79      801.24    187.09 o 
   3  15   7       85.09       21.99    112.11 o 
   4  15   7      152.61       30.47    108.95 o 
   5  15   7      909.94      902.06    193.85 o 
   6  15   7       10.31      -23.93    149.95 o 
   7  15   7      185.01       57.61    160.50 o 
   8  15   7        4.59      -40.54    166.64 o 
   9  15   7      143.80      149.06    180.81 o 
  10  15   7      407.05      255.17    191.64 o 
  11  15   7       88.09      117.40    194.42 o 
 -10  16   7      739.35      566.08    292.64 o 
  -9  16   7       79.22       25.31    229.57 o 
  -8  16   7     1060.74      964.56    284.13 o 
  -7  16   7     4660.88     5346.41    298.82 o 
  -6  16   7      786.33      917.02    136.11 o 
  -5  16   7     7176.06     6953.60    257.65 o 
  -4  16   7      976.36     1013.90    134.55 o 
  -3  16   7     3028.07     3191.39    194.33 o 
  -2  16   7     3390.11     3666.10    174.94 o 
  -1  16   7     4736.73     5141.34    199.60 o 
   0  16   7     9716.82    10147.50    267.58 o 
   1  16   7     1376.53     1614.59    139.88 o 
   2  16   7      769.59      827.06    141.36 o 
   3  16   7     4633.13     4858.66    246.25 o 
   4  16   7     4568.52     4467.33    242.29 o 
   5  16   7      194.69       41.57    157.57 o 
   6  16   7       37.24     -163.34    205.24 o 
   7  16   7       18.33     -236.49    159.20 o 
   8  16   7     2755.22     3374.18    506.06 o 
   9  16   7      766.95     1064.36    229.58 o 
  10  16   7      652.59      752.07    224.82 o 
 -12  17   7        0.11      118.93    274.09 o 
 -11  17   7       84.59      -72.67    284.13 o 
 -10  17   7      100.14      276.05    297.88 o 
  -9  17   7      436.76      -48.45    231.32 o 
  -8  17   7        4.59      380.37    246.16 o 
  -7  17   7        0.60      138.63    140.50 o 
  -6  17   7        3.00       19.82    103.05 o 
  -5  17   7       74.61       -7.77    100.67 o 
  -4  17   7     1213.07     1485.71    153.53 o 
  -3  17   7       71.22       14.31    102.29 o 
  -2  17   7       34.53       22.39     89.48 o 
  -1  17   7      363.22      275.45     96.86 o 
   0  17   7       87.02      188.15     93.55 o 
   1  17   7      144.65      178.73     96.79 o 
   2  17   7       12.17      -88.40    106.87 o 
   3  17   7       99.91      -19.82    118.19 o 
   4  17   7      173.36       23.67    121.19 o 
   5  17   7       82.83      163.62    168.84 o 
   6  17   7      488.09      468.11    278.02 o 
   7  17   7      433.10      518.36    423.90 o 
   8  17   7      123.96       51.36    178.28 o 
   9  17   7      450.55      282.61    209.39 o 
 -12  18   7      712.99       18.99    281.73 o 
 -11  18   7     1240.66     1695.83    421.17 o 
 -10  18   7       68.47      324.50    280.86 o 
  -9  18   7      362.17      539.45    269.29 o 
  -8  18   7      490.66      331.70    253.36 o 
  -7  18   7     2450.42     2641.78    244.59 o 
  -6  18   7     4073.87     4610.62    242.10 o 
  -5  18   7       26.89       38.90    110.73 o 
  -4  18   7      116.74       20.16    111.12 o 
  -3  18   7      115.05       33.56     93.54 o 
  -2  18   7     5997.12     6259.93    273.00 o 
  -1  18   7     3588.98     3708.04    189.73 o 
   0  18   7      135.62       74.08     94.89 o 
   1  18   7     1085.53      921.33    127.34 o 
   2  18   7     2256.04     2080.88    190.63 o 
   3  18   7     3964.78     4181.76    245.87 o 
   4  18   7       72.44      111.94    127.32 o 
   5  18   7     1600.03     1442.14    235.94 o 
   6  18   7      166.06       89.73    243.87 o 
   7  18   7     1697.47     1874.73    263.63 o 
   8  18   7      465.67      522.31    231.32 o 
   9  18   7      667.07      477.31    223.32 o 
 -11  19   7        5.82       29.24    284.13 o 
 -10  19   7      697.02      245.50    286.97 o 
  -9  19   7       43.28     -128.32    235.68 o 
  -8  19   7      239.20      462.42    264.71 o 
  -7  19   7       24.75      -45.84    147.68 o 
  -6  19   7       83.21      131.68    203.35 o 
  -5  19   7      344.21      424.60    152.89 o 
  -4  19   7      145.91      107.28    117.10 o 
  -3  19   7      426.69      404.83    109.70 o 
  -2  19   7        0.10      -16.56     96.36 o 
  -1  19   7        0.08      104.44    101.48 o 
   0  19   7      578.58      533.31    186.88 o 
   1  19   7      167.60      -31.13     97.27 o 
   2  19   7      143.64      207.59    127.98 o 
   3  19   7       16.01        4.66    120.98 o 
   4  19   7       16.18      -74.64    124.99 o 
   5  19   7      765.86      601.76    203.84 o 
   6  19   7       43.61       21.87    177.84 o 
   7  19   7      102.99      288.25    197.89 o 
   8  19   7       72.38       -1.88    185.54 o 
 -10  20   7       28.56       19.42    280.20 o 
  -9  20   7       41.01     -194.88    251.83 o 
  -8  20   7     2397.48     1622.72    366.40 o 
  -7  20   7      660.43      592.24    188.91 o 
  -6  20   7      619.39      756.44    211.59 o 
  -5  20   7     1055.14     1047.31    159.93 o 
  -4  20   7      175.92      410.45    119.58 o 
  -3  20   7     3895.82     3949.15    207.53 o 
  -2  20   7      666.37      486.70    121.69 o 
  -1  20   7     1721.38     1543.05    151.90 o 
   0  20   7      562.75      679.54    130.92 o 
   1  20   7      117.94      219.11    112.84 o 
   2  20   7      545.82      657.11    195.09 o 
   3  20   7       91.53      -29.74    121.50 o 
   4  20   7     3465.07     4068.44    380.69 o 
   5  20   7      152.13      165.63    191.02 o 
   6  20   7      169.03      289.93    201.75 o 
   7  20   7        1.33     -216.53    180.93 o 
  -9  21   7      625.88      179.60    259.25 o 
  -8  21   7      148.72      231.32    276.93 o 
  -7  21   7      102.70      -30.31    159.66 o 
  -6  21   7       65.65      133.25    169.56 o 
  -5  21   7      132.66      133.23    114.90 o 
  -4  21   7      560.42      756.15    135.33 o 
  -3  21   7       30.57       31.11    109.13 o 
  -2  21   7        3.71       77.95    108.84 o 
  -1  21   7      138.78      121.44    113.70 o 
   0  21   7      308.05      201.27    117.59 o 
   1  21   7      305.73      337.81    118.82 o 
   2  21   7      441.24      620.05    161.73 o 
   3  21   7      554.63      621.21    303.20 o 
   4  21   7      151.10      155.76    146.67 o 
   5  21   7      339.35      527.49    213.76 o 
   6  21   7      305.57      428.23    212.33 o 
  -8  22   7      100.66      415.06    308.13 o 
  -7  22   7      764.82     1171.83    230.46 o 
  -6  22   7     1422.91     1298.87    276.49 o 
  -5  22   7      129.82      106.50    115.80 o 
  -4  22   7      146.85       24.79    118.08 o 
  -3  22   7       98.84     -153.70    113.39 o 
  -2  22   7     1954.68     2150.88    328.54 o 
  -1  22   7      989.39      981.71    149.63 o 
   0  22   7        3.29      -57.86    113.59 o 
   1  22   7       60.85      148.10    149.00 o 
   2  22   7       86.75      -27.04    144.76 o 
   3  22   7     1963.29     1946.37    224.68 o 
   4  22   7      363.97      328.43    165.90 o 
   5  22   7       14.86      162.84    206.80 o 
  -7  23   7      554.82      213.43    185.66 o 
  -6  23   7      492.25      480.01    166.58 o 
  -5  23   7      415.60      497.87    142.41 o 
  -4  23   7      196.94      207.20    126.37 o 
  -3  23   7      740.03      549.59    139.94 o 
  -2  23   7      255.62      313.32    132.26 o 
  -1  23   7      685.80      636.05    153.02 o 
   0  23   7       63.91       81.16    126.73 o 
   1  23   7      555.70      499.42    168.23 o 
   2  23   7      608.54      538.51    176.15 o 
   3  23   7        0.83      126.81    156.86 o 
   4  23   7       32.39      -98.22    159.91 o 
  -5  24   7      568.85      494.47    141.62 o 
  -4  24   7       13.81     -182.53    121.69 o 
  -3  24   7      717.16      597.63    148.42 o 
  -2  24   7      384.41       76.42    131.38 o 
  -1  24   7       22.48       31.10    131.87 o 
   0  24   7      309.51      475.71    146.42 o 
   1  24   7       71.83      -26.63    154.00 o 
   2  24   7      418.11      418.00    174.08 o 
 -16   0   8      105.55      681.74    314.03 o 
 -15   0   8     2010.30     1653.27    369.89 o 
 -14   0   8      531.13      345.67    299.62 o 
 -13   0   8     2131.88     2798.30    413.97 o 
 -12   0   8      240.41      236.99    225.86 o 
 -11   0   8     1655.10     1413.88    306.39 o 
 -10   0   8     4540.03     3258.98    377.31 o 
  -9   0   8      128.57       89.47    192.91 o 
  -8   0   8    10261.44    10316.82    576.33 o 
  -7   0   8     3312.83     3471.53    356.80 o 
  -6   0   8       76.08       45.08     82.12 o 
  -5   0   8    18749.54    17383.84    430.45 o 
  -4   0   8       60.28       31.52     81.38 o 
  -3   0   8    20848.21    19014.57    455.81 o 
  -2   0   8     1787.16     1446.09    267.22 o 
  -1   0   8     1758.88     2294.04    173.34 o 
   0   0   8     3812.93     4011.86    263.29 o 
   1   0   8     1337.73     1152.55    147.95 o 
   2   0   8    39478.25    37469.12   1363.58 o 
   3   0   8      488.21      482.74    135.68 o 
   4   0   8      865.52     1440.22    204.91 o 
   5   0   8      512.88      406.05    138.66 o 
   6   0   8     5501.41     4957.41    866.03 o 
   7   0   8    15517.52    15708.37    679.99 o 
   8   0   8      764.91      624.54    171.93 o 
   9   0   8     4420.72     4434.74    314.71 o 
  10   0   8       82.94      156.42    168.56 o 
  11   0   8     2681.40     2443.41    399.24 o 
  12   0   8     1172.95     1044.56    240.69 o 
  13   0   8      443.41      717.74    347.85 o 
 -16   1   8       38.09      -56.44    192.19 o 
 -15   1   8       27.94      190.58    204.24 o 
 -14   1   8       49.15     -139.14    173.02 o 
 -13   1   8       57.62      -48.15    163.57 o 
 -12   1   8      311.55      575.03    182.29 o 
 -11   1   8      242.50      355.15    194.22 o 
 -10   1   8      410.08      437.19    159.16 o 
  -9   1   8      541.66      535.04    166.40 o 
  -8   1   8     2531.37     2985.06    246.81 o 
  -7   1   8      618.86      443.66    148.76 o 
  -6   1   8     1806.16     2344.38    205.27 o 
  -5   1   8     2403.51     2413.07    127.32 o 
  -4   1   8     4104.46     4294.36    144.08 o 
  -3   1   8       38.36       -1.62     60.01 o 
  -2   1   8     1667.41     1679.40    156.04 o 
  -1   1   8      295.30      -20.57    105.14 o 
   0   1   8      397.41      222.66     74.32 o 
   1   1   8     1020.30      817.31    106.24 o 
   2   1   8     3032.98     2991.63    147.60 o 
   3   1   8     2181.88     1997.78    134.85 o 
   4   1   8       14.33       37.43     82.12 o 
   5   1   8     1894.88     2083.49    180.04 o 
   6   1   8      102.64     -121.81     81.20 o 
   7   1   8      589.23      486.09    116.76 o 
   8   1   8       29.85      132.18    103.09 o 
   9   1   8      446.32      495.13    125.90 o 
  10   1   8        1.23     -140.04    106.90 o 
  11   1   8       15.71       -5.94    121.68 o 
  12   1   8       46.56       50.69    130.04 o 
  13   1   8       15.88      110.65    239.51 o 
 -16   2   8      223.16      184.99    202.44 o 
 -15   2   8      147.92      158.27    184.22 o 
 -14   2   8     1506.80     1610.70    315.88 o 
 -13   2   8     2161.26     2113.67    268.08 o 
 -12   2   8      972.06     1007.86    293.73 o 
 -11   2   8       10.62     -198.76    132.51 o 
 -10   2   8        1.31       58.27    130.38 o 
  -9   2   8     8209.68     7440.08    350.78 o 
  -8   2   8     6879.95     6416.73    324.65 o 
  -7   2   8       90.28      128.08    133.07 o 
  -6   2   8      374.40      311.05     66.75 o 
  -5   2   8     1077.97     1131.47     89.68 o 
  -4   2   8    33194.59    32334.06    468.38 o 
  -3   2   8     4311.49     4505.70    150.81 o 
  -2   2   8      570.91      420.34     77.86 o 
  -1   2   8     2392.64     2309.40    122.31 o 
   0   2   8     7973.19     8067.16    207.67 o 
   1   2   8    21911.48    20898.26    369.21 o 
   2   2   8     2177.13     2248.36    134.21 o 
   3   2   8    21343.37    19649.21    367.42 o 
   4   2   8     2012.04     1695.62    136.04 o 
   5   2   8     5188.43     5328.03    200.59 o 
   6   2   8     2358.12     2203.58    155.40 o 
   7   2   8     2876.53     2613.32    230.16 o 
   8   2   8     7638.72     7460.59    254.66 o 
   9   2   8      159.82      -58.69    123.03 o 
  10   2   8      490.70      645.67    139.86 o 
  11   2   8      436.82      306.46    131.95 o 
  12   2   8     2535.59     3033.93    220.98 o 
  13   2   8      894.45     1065.82    272.10 o 
 -16   3   8       44.79      179.97    437.11 o 
 -15   3   8       27.52      123.47    199.81 o 
 -14   3   8      403.83       84.74    179.89 o 
 -13   3   8      324.55      122.99    183.42 o 
 -12   3   8       62.02      -81.43    160.65 o 
 -11   3   8       26.56      -39.98    133.08 o 
 -10   3   8     1567.04     1585.77    215.89 o 
  -9   3   8     3493.47     3597.82    278.46 o 
  -8   3   8     1393.50     1522.45    306.72 o 
  -7   3   8      723.21      970.73    179.06 o 
  -6   3   8       79.34       75.11     71.01 o 
  -5   3   8     4616.74     4704.83    219.86 o 
  -4   3   8      603.39      733.71     84.42 o 
  -3   3   8     2696.70     2986.03    215.73 o 
  -2   3   8     3716.29     3881.15    169.24 o 
  -1   3   8     2693.18     2802.02    133.97 o 
   0   3   8     1481.15     1498.82    111.60 o 
   1   3   8     1762.49     1526.59    185.49 o 
   2   3   8      159.15      196.38     81.46 o 
   3   3   8       10.62       14.36     79.51 o 
   4   3   8     6595.72     6204.73    231.05 o 
   5   3   8       65.12       12.32     82.34 o 
   6   3   8      397.30      356.55    105.05 o 
   7   3   8        3.67       56.76    129.99 o 
   8   3   8     1155.57     1249.83    145.06 o 
   9   3   8      758.18      726.17    204.68 o 
  10   3   8      408.96      733.03    138.74 o 
  11   3   8      365.03      330.77    160.47 o 
  12   3   8       11.52        5.00    132.53 o 
  13   3   8        7.06      -96.05    168.18 o 
 -16   4   8       29.74      238.29    213.09 o 
 -15   4   8      172.09      295.35    209.31 o 
 -14   4   8     3462.37     2843.15    299.90 o 
 -13   4   8      624.88      572.12    197.35 o 
 -12   4   8     4214.42     3437.78    302.18 o 
 -11   4   8      529.63      892.23    194.68 o 
 -10   4   8      808.77      814.75    182.34 o 
  -9   4   8     4283.36     4910.08    310.24 o 
  -8   4   8     4233.53     4841.22    299.58 o 
  -7   4   8    15127.89    14795.58    794.89 o 
  -6   4   8     5523.75     5482.56    233.97 o 
  -5   4   8      450.07      455.58     75.62 o 
  -4   4   8     9877.51    10023.06    220.54 o 
  -3   4   8    17461.37    17800.33    364.50 o 
  -2   4   8    10968.27    11042.82    240.69 o 
  -1   4   8     2576.24     2921.03    181.05 o 
   0   4   8      926.92     1340.44    108.06 o 
   1   4   8    20109.95    20115.73    362.55 o 
   2   4   8     4401.51     4729.01    179.58 o 
   3   4   8     8067.66     7549.23    293.78 o 
   4   4   8       56.96        9.56     92.01 o 
   5   4   8      343.21      344.45     97.94 o 
   6   4   8    10102.73     9921.50    425.26 o 
   7   4   8     3648.99     3524.12    191.46 o 
   8   4   8     1687.14     1771.82    158.42 o 
   9   4   8      187.97      136.85    114.69 o 
  10   4   8       65.08       74.75    117.16 o 
  11   4   8     1544.49     1393.89    171.55 o 
  12   4   8     1279.17     1219.87    170.96 o 
  13   4   8      865.78      504.19    192.08 o 
 -16   5   8      120.13      191.70    208.75 o 
 -15   5   8      518.98      293.65    203.72 o 
 -14   5   8        2.68      175.10    194.81 o 
 -13   5   8       10.59       18.31    160.37 o 
 -12   5   8     1307.18     1639.63    245.50 o 
 -11   5   8     2099.36     2356.39    249.29 o 
 -10   5   8     1591.90     1776.81    232.46 o 
  -9   5   8       15.08       34.42    195.75 o 
  -8   5   8     1454.02     1535.96    244.52 o 
  -7   5   8     3907.73     4638.38    286.58 o 
  -6   5   8     4722.32     4339.67    206.92 o 
  -5   5   8       53.01      137.28     78.56 o 
  -4   5   8      340.26      443.29     79.69 o 
  -3   5   8     1030.74     1083.04     97.05 o 
  -2   5   8     7036.00     6622.74    187.84 o 
  -1   5   8      121.54       23.46     73.67 o 
   0   5   8      254.70       70.23     71.31 o 
   1   5   8     2901.15     3029.67    148.33 o 
   2   5   8     1357.77     1246.09    113.38 o 
   3   5   8     8430.64     8142.20    231.17 o 
   4   5   8        7.11       -1.18     83.19 o 
   5   5   8     4059.13     4105.31    203.02 o 
   6   5   8      425.72      447.28    109.45 o 
   7   5   8      919.52     1153.10    159.16 o 
   8   5   8     1241.37     1263.94    208.80 o 
   9   5   8      239.75      123.49    113.30 o 
  10   5   8     2238.25     2149.27    182.80 o 
  11   5   8       39.01      -14.83    168.86 o 
  12   5   8       13.69       84.00    137.63 o 
  13   5   8       53.05     -135.22    164.20 o 
 -16   6   8       18.84     -102.10    193.03 o 
 -15   6   8      887.34     1084.20    246.57 o 
 -14   6   8      387.46      450.81    206.92 o 
 -13   6   8     4752.64     4147.73    335.76 o 
 -12   6   8        2.33       32.79    149.54 o 
 -11   6   8       26.98      -57.29    142.60 o 
 -10   6   8      757.00      750.01    190.90 o 
  -9   6   8     4131.79     4595.30    382.22 o 
  -8   6   8     7188.24     7441.92    454.13 o 
  -7   6   8       55.43      -15.11    140.65 o 
  -6   6   8     3371.15     3363.59    183.09 o 
  -5   6   8     4966.41     4817.84    160.85 o 
  -4   6   8     9588.00    10075.22    335.64 o 
  -3   6   8     5592.16     5814.14    210.39 o 
  -2   6   8     4468.31     5096.83    148.00 o 
  -1   6   8     1639.06     1564.95     96.24 o 
   0   6   8    17856.59    16714.46    321.12 o 
   1   6   8     2653.41     3050.06    150.49 o 
   2   6   8     7664.30     7187.01    215.54 o 
   3   6   8     2735.95     2565.96    219.67 o 
   4   6   8        4.40      -66.21     91.12 o 
   5   6   8     1534.31     1399.41    133.87 o 
   6   6   8      169.21      281.02    106.00 o 
   7   6   8     5616.39     5420.68    224.32 o 
   8   6   8     2422.50     2716.53    284.74 o 
   9   6   8      646.99      554.91    152.55 o 
  10   6   8      225.09      239.27    127.82 o 
  11   6   8     1453.96     1711.52    179.63 o 
  12   6   8     1310.51     1831.36    268.74 o 
  13   6   8      729.60      570.96    202.52 o 
 -16   7   8      183.82      266.62    236.34 o 
 -15   7   8      231.99      503.46    226.94 o 
 -14   7   8       35.86     -189.62    164.19 o 
 -13   7   8       11.20       93.19    174.90 o 
 -12   7   8     3106.81     3122.16    289.43 o 
 -11   7   8      335.63      735.02    386.48 o 
 -10   7   8     3319.45     3246.47    275.81 o 
  -9   7   8     2636.84     2681.92    255.78 o 
  -8   7   8      785.15      576.99    168.35 o 
  -7   7   8     5129.83     4770.04   1023.37 o 
  -6   7   8      115.35      244.77     94.34 o 
  -5   7   8    14057.50    13922.09    276.82 o 
  -4   7   8      222.00      399.86     73.09 o 
  -3   7   8     2968.95     2714.29    119.07 o 
  -2   7   8        4.36       35.58     58.58 o 
  -1   7   8      840.06      802.20     78.00 o 
   0   7   8     7865.03     7592.56    212.18 o 
   1   7   8     2486.54     2779.13    122.80 o 
   2   7   8      160.47      161.28     84.88 o 
   3   7   8       10.56       12.15     91.53 o 
   4   7   8    13029.10    12469.00    298.53 o 
   5   7   8     1963.68     1889.10    170.03 o 
   6   7   8     1723.64     1935.52    155.39 o 
   7   7   8     1010.52     1292.77    174.94 o 
   8   7   8     1441.20     1508.51    154.61 o 
   9   7   8     4297.31     4188.53    223.30 o 
  10   7   8      101.40      -83.84    120.61 o 
  11   7   8      645.26      848.96    265.39 o 
  12   7   8      310.63      209.21    137.85 o 
 -15   8   8     1130.77     1228.31    408.19 o 
 -14   8   8      220.59      212.74    195.11 o 
 -13   8   8      851.09     1034.35    229.33 o 
 -12   8   8      356.96      374.15    188.13 o 
 -11   8   8       80.78      167.20    164.15 o 
 -10   8   8     3032.07     3773.36    354.18 o 
  -9   8   8        3.07      -20.39    260.56 o 
  -8   8   8     4222.06     4812.13    355.82 o 
  -7   8   8     2470.55     2263.17    221.83 o 
  -6   8   8       14.52      -91.63     90.17 o 
  -5   8   8     1818.12     2018.66    168.58 o 
  -4   8   8      254.03      238.51     70.65 o 
  -3   8   8    12693.85    13352.37    244.45 o 
  -2   8   8      329.51      326.70     97.96 o 
  -1   8   8      291.73      394.72     70.26 o 
   0   8   8       38.82     -101.41     67.61 o 
   1   8   8     4042.12     3971.28    143.24 o 
   2   8   8     6676.27     6439.98    207.51 o 
   3   8   8      222.21      350.82     96.42 o 
   4   8   8     4124.87     4590.10    288.18 o 
   5   8   8     1374.04     1311.09    134.75 o 
   6   8   8     1368.16     1494.42    145.17 o 
   7   8   8     1538.68     1355.60    197.21 o 
   8   8   8     3984.35     3639.99    225.87 o 
   9   8   8      380.03      601.22    142.72 o 
  10   8   8      355.04      601.51    144.85 o 
  11   8   8      368.26      314.97    146.98 o 
  12   8   8     1377.37     1435.45    281.49 o 
 -15   9   8      115.54        0.00    198.40 o 
 -14   9   8        7.77      -37.06    165.03 o 
 -13   9   8      225.68       69.11    175.50 o 
 -12   9   8      123.93      531.91    335.41 o 
 -11   9   8     4724.95     4754.52    329.53 o 
 -10   9   8      947.37     1102.25    202.14 o 
  -9   9   8      955.81     1218.86    264.27 o 
  -8   9   8       16.56     -152.44    127.23 o 
  -7   9   8     1524.86     1573.86    140.12 o 
  -6   9   8     7863.08     7314.27    241.84 o 
  -5   9   8       26.29      -68.36     74.79 o 
  -4   9   8     1238.86     1373.03     98.53 o 
  -3   9   8      294.86      149.01     69.82 o 
  -2   9   8     2987.07     3298.87    133.76 o 
  -1   9   8     7268.45     7498.27    254.95 o 
   0   9   8        3.27      -98.21     65.47 o 
   1   9   8     2609.89     2647.08    157.84 o 
   2   9   8       16.38      -18.92     77.91 o 
   3   9   8     4820.60     5459.98    202.30 o 
   4   9   8     2902.63     2808.41    165.69 o 
   5   9   8     1457.96     1390.13    139.10 o 
   6   9   8     4419.12     4034.08    200.81 o 
   7   9   8      587.06      351.47    115.93 o 
   8   9   8      409.38      590.43    132.51 o 
   9   9   8     1118.64     1017.53    151.50 o 
  10   9   8     3048.89     3635.54    298.76 o 
  11   9   8     1033.44      836.39    171.68 o 
  12   9   8       16.13       15.06    136.23 o 
 -15  10   8        3.90        1.15    197.17 o 
 -14  10   8      876.84      804.81    226.71 o 
 -13  10   8      414.13      515.28    206.80 o 
 -12  10   8      369.46      332.10    176.21 o 
 -11  10   8      830.68      364.62    249.10 o 
 -10  10   8      563.35      977.83    202.67 o 
  -9  10   8     5679.33     6903.97    598.59 o 
  -8  10   8      138.51      154.67    139.46 o 
  -7  10   8       16.01     -105.26     79.61 o 
  -6  10   8      664.14      814.89    110.30 o 
  -5  10   8      284.38      327.07     75.29 o 
  -4  10   8    10786.79    10480.15    218.77 o 
  -3  10   8      298.24      295.38     72.91 o 
  -2  10   8     3678.52     3569.47    170.56 o 
  -1  10   8      540.54      542.91     80.78 o 
   0  10   8     1373.94     1522.25    107.67 o 
   1  10   8     3132.90     3124.94    156.51 o 
   2  10   8       53.39       47.78    155.95 o 
   3  10   8     7118.05     6584.10    223.16 o 
   4  10   8      160.25       51.49     93.09 o 
   5  10   8     1138.55     1160.82    134.68 o 
   6  10   8     1886.36     1933.97    220.14 o 
   7  10   8     1049.79     1028.54    140.27 o 
   8  10   8     1542.96     1583.00    162.84 o 
   9  10   8       31.49      -94.96    115.32 o 
  10  10   8       54.47      -54.87    123.67 o 
  11  10   8      592.16      537.71    148.97 o 
  12  10   8      586.11      512.39    152.48 o 
 -15  11   8       32.19       -9.99    357.45 o 
 -14  11   8      432.12      406.32    207.31 o 
 -13  11   8      392.44      459.78    206.04 o 
 -12  11   8     1329.39     1132.78    310.75 o 
 -11  11   8     1608.61     1977.36    458.38 o 
 -10  11   8      541.48      515.82    496.79 o 
  -9  11   8      615.05      358.88    166.41 o 
  -8  11   8     1149.37     1301.17    163.57 o 
  -7  11   8     1120.52      968.24    116.03 o 
  -6  11   8     2593.86     3141.94    158.02 o 
  -5  11   8     2537.08     2849.49    131.11 o 
  -4  11   8     1018.75     1107.84    100.24 o 
  -3  11   8     1305.86     1261.61    106.26 o 
  -2  11   8      123.07       83.20     67.68 o 
  -1  11   8     5728.50     5613.67    190.06 o 
   0  11   8     2192.68     2357.53    155.84 o 
   1  11   8      134.18      -28.15     72.76 o 
   2  11   8      454.00      414.65    101.55 o 
   3  11   8      629.55      536.79    109.56 o 
   4  11   8     6721.29     7220.10    236.86 o 
   5  11   8     5403.52     5455.94    222.87 o 
   6  11   8     1240.47     1527.71    265.12 o 
   7  11   8       17.61     -151.30    100.87 o 
   8  11   8      120.62      217.26    122.95 o 
   9  11   8     3048.37     2774.64    199.51 o 
  10  11   8     2355.85     2183.81    193.59 o 
  11  11   8      563.54      563.58    154.75 o 
 -14  12   8      185.69     -165.58    171.31 o 
 -13  12   8       18.18       65.66    180.87 o 
 -12  12   8      268.28      194.90    187.88 o 
 -11  12   8       21.88     -103.28    156.84 o 
 -10  12   8     1164.06     1247.15    215.62 o 
  -9  12   8     1321.46     1487.34    216.72 o 
  -8  12   8      510.78      542.96    179.30 o 
  -7  12   8     1142.29     1181.64    123.43 o 
  -6  12   8      662.75      757.33    107.02 o 
  -5  12   8      146.49       37.54     72.19 o 
  -4  12   8      121.36      149.97     75.43 o 
  -3  12   8     1934.61     1803.67    127.94 o 
  -2  12   8     1956.82     2008.62    117.15 o 
  -1  12   8      292.62      265.96     72.96 o 
   0  12   8      163.21      263.47     80.07 o 
   1  12   8     1162.82     1444.80    113.20 o 
   2  12   8     4784.72     4689.65    245.56 o 
   3  12   8      610.63      737.34    116.20 o 
   4  12   8      133.07      222.72    104.63 o 
   5  12   8      250.27      317.05    114.72 o 
   6  12   8     2347.61     2120.88    167.42 o 
   7  12   8       50.55      118.76    121.73 o 
   8  12   8        7.11      209.01    122.40 o 
   9  12   8      339.35      332.98    134.83 o 
  10  12   8      119.28       13.72    126.26 o 
  11  12   8      320.69       -0.26    203.95 o 
 -14  13   8        3.98     -163.89    247.03 o 
 -13  13   8       14.90     -239.17    240.48 o 
 -12  13   8     1524.59     1497.24    348.29 o 
 -11  13   8     2388.61     3328.15    421.39 o 
 -10  13   8     1527.38     1509.03    319.05 o 
  -9  13   8      236.83      269.42    154.29 o 
  -8  13   8      674.46      794.65    185.41 o 
  -7  13   8     3960.39     4793.33    228.53 o 
  -6  13   8     4296.88     4487.62    183.97 o 
  -5  13   8     1041.32      982.32    111.30 o 
  -4  13   8       57.55      190.88     86.25 o 
  -3  13   8        3.04     -100.45     66.97 o 
  -2  13   8     7825.88     8023.82    226.20 o 
  -1  13   8     2232.20     2585.83    131.99 o 
   0  13   8     8624.45     8715.76    373.05 o 
   1  13   8      712.28     1023.07    122.06 o 
   2  13   8      400.46      444.92    108.30 o 
   3  13   8     3261.04     2979.63    216.55 o 
   4  13   8     2967.65     2937.55    206.78 o 
   5  13   8     3009.29     3067.36    226.63 o 
   6  13   8     1115.30     1223.66    185.19 o 
   7  13   8      350.38      219.55    146.19 o 
   8  13   8      615.59      307.47    155.98 o 
   9  13   8     1969.36     1781.94    215.11 o 
  10  13   8     1584.16     1644.37    310.74 o 
  11  13   8      651.29      804.77    198.08 o 
 -13  14   8      581.25      655.11    309.66 o 
 -12  14   8      224.33      510.87    288.49 o 
 -11  14   8       59.56      697.45    281.07 o 
 -10  14   8      129.61       81.09    151.17 o 
  -9  14   8      154.29      -73.04    241.68 o 
  -8  14   8     2517.62     2359.30    241.79 o 
  -7  14   8      790.86      700.08    144.07 o 
  -6  14   8      436.82      296.47     94.99 o 
  -5  14   8       76.93      -20.70     95.35 o 
  -4  14   8     2344.77     2382.46    143.09 o 
  -3  14   8     1099.71     1196.56    106.38 o 
  -2  14   8     3242.62     3475.28    168.77 o 
  -1  14   8     3773.05     3319.38    147.91 o 
   0  14   8      719.59      917.72    119.78 o 
   1  14   8      200.36       56.45     95.31 o 
   2  14   8      198.62       62.22    101.42 o 
   3  14   8      123.02      146.70    121.44 o 
   4  14   8      649.56      900.49    157.67 o 
   5  14   8     2439.90     2391.88    208.70 o 
   6  14   8      257.57      -13.03    155.89 o 
   7  14   8        7.05      -61.27    149.51 o 
   8  14   8      238.66      153.41    152.24 o 
   9  14   8      191.08      217.81    163.56 o 
  10  14   8      198.01      190.70    171.02 o 
  -9  15   8      830.61      398.04    246.16 o 
  -8  15   8      716.38      639.18    245.50 o 
  -7  15   8     1435.75     1644.54    189.83 o 
  -6  15   8     3498.95     3817.12    204.75 o 
  -5  15   8     8712.53     8858.67    285.02 o 
  -4  15   8      237.38      272.48    102.58 o 
  -3  15   8      117.72       68.40     97.14 o 
  -2  15   8     4144.58     4072.44    181.68 o 
  -1  15   8    11729.70    12150.94    289.98 o 
   0  15   8     5749.12     5660.61    242.29 o 
   1  15   8       11.12      -31.24    104.26 o 
   2  15   8      332.24      287.44    164.07 o 
   3  15   8     2868.65     2680.01    265.91 o 
   4  15   8     3118.74     3010.71    268.34 o 
   5  15   8     1322.09     1403.39    220.34 o 
   6  15   8     1306.03     2030.64    254.45 o 
   7  15   8       17.81      -17.45    182.98 o 
   8  15   8      289.86      330.01    194.61 o 
   9  15   8      651.97      692.48    211.43 o 
  10  15   8     1977.78     1701.48    292.97 o 
 -11  16   8       17.49     -196.84    286.53 o 
 -10  16   8       40.37      209.28    257.94 o 
  -9  16   8       42.37       96.46    218.01 o 
  -8  16   8      154.24     -156.03    205.57 o 
  -7  16   8      239.01      -63.47    129.24 o 
  -6  16   8        2.00       58.57    105.15 o 
  -5  16   8      354.43      592.61    123.07 o 
  -4  16   8       10.14       90.22     99.26 o 
  -3  16   8        1.55       74.15     98.34 o 
  -2  16   8       21.03       75.51     89.97 o 
  -1  16   8      106.82       82.09     91.38 o 
   0  16   8      767.87      524.68    148.22 o 
   1  16   8      187.44      149.91    141.29 o 
   2  16   8      298.62      293.69    127.49 o 
   3  16   8      142.61       11.32    146.99 o 
   4  16   8      484.53      335.45    172.51 o 
   5  16   8      727.15      657.03    209.93 o 
   6  16   8       11.76      179.53    180.77 o 
   7  16   8      406.63      189.20    190.03 o 
   8  16   8      306.78      413.31    204.19 o 
   9  16   8      144.43      280.30    199.72 o 
 -10  17   8      368.65      565.20    311.19 o 
  -9  17   8      270.03      -37.53    233.72 o 
  -8  17   8       91.54      -54.56    217.35 o 
  -7  17   8      871.70     1215.46    243.54 o 
  -6  17   8     6359.72     6864.99    334.77 o 
  -5  17   8     1630.88     1408.58    234.64 o 
  -4  17   8     2743.33     2786.05    194.08 o 
  -3  17   8      165.09      259.21    147.05 o 
  -2  17   8     5486.26     5325.59    214.64 o 
  -1  17   8     5801.40     5625.59    216.37 o 
   0  17   8     1281.81     1039.68    151.73 o 
   1  17   8     2631.04     2789.05    203.43 o 
   2  17   8     1175.69     1190.82    164.93 o 
   3  17   8      854.58      774.16    189.58 o 
   4  17   8      879.77     1004.96    208.60 o 
   5  17   8     3045.65     3233.88    299.74 o 
   6  17   8      642.70      884.67    297.11 o 
   7  17   8       45.11      -30.70    180.69 o 
   8  17   8       79.95      -31.87    182.83 o 
   9  17   8     1414.09     1646.22    276.29 o 
 -11  18   8      109.43      112.60    327.34 o 
 -10  18   8      530.16      573.93    318.83 o 
  -9  18   8       15.27      168.69    238.96 o 
  -8  18   8       52.63     -142.94    209.93 o 
  -7  18   8      194.83      171.28    152.22 o 
  -6  18   8       94.12      115.13    186.15 o 
  -5  18   8      605.64      529.30    161.02 o 
  -4  18   8       82.51      -47.33    107.20 o 
  -3  18   8      404.24      502.26    112.33 o 
  -2  18   8        6.54        4.95     92.55 o 
  -1  18   8       22.19       25.58     96.69 o 
   0  18   8      376.98      368.57    132.98 o 
   1  18   8      199.94      309.07    227.67 o 
   2  18   8      365.52      489.87    143.14 o 
   3  18   8        1.84     -165.54    223.79 o 
   4  18   8       14.39       50.45    167.41 o 
   5  18   8       72.31      -84.58    169.99 o 
   6  18   8       45.04      191.92    189.48 o 
   7  18   8      180.01      296.01    223.90 o 
   8  18   8        5.62       45.78    201.35 o 
 -10  19   8      442.85      593.79    314.03 o 
  -9  19   8      305.23      458.27    300.71 o 
  -8  19   8      348.69      393.02    277.58 o 
  -7  19   8     1198.23     1308.01    216.75 o 
  -6  19   8      570.48      327.61    297.33 o 
  -5  19   8     2838.58     2826.39    279.21 o 
  -4  19   8      522.64      403.20    133.47 o 
  -3  19   8      873.15      909.68    133.19 o 
  -2  19   8      496.88      579.98    122.78 o 
  -1  19   8     2089.38     1820.61    160.24 o 
   0  19   8     2684.98     2883.48    215.18 o 
   1  19   8      183.02      187.07    135.46 o 
   2  19   8       32.18       78.36    129.84 o 
   3  19   8      178.23      313.50    181.17 o 
   4  19   8     2910.76     3051.38    292.72 o 
   5  19   8      830.30      713.38    224.46 o 
   6  19   8      384.30      516.89    437.43 o 
   7  19   8      542.19      320.19    216.25 o 
  -9  20   8      760.44      720.14    310.97 o 
  -8  20   8      192.53       77.47    238.52 o 
  -7  20   8       24.01     -221.27    147.51 o 
  -6  20   8        0.86       -0.72    150.69 o 
  -5  20   8        8.81     -186.01    124.00 o 
  -4  20   8      476.53      614.77    144.73 o 
  -3  20   8       13.03      -53.28    101.25 o 
  -2  20   8      240.05      419.86    121.10 o 
  -1  20   8       77.91     -106.87    100.28 o 
   0  20   8        4.35      106.46    131.98 o 
   1  20   8      292.79      267.37    143.71 o 
   2  20   8      149.48      -98.70    159.90 o 
   3  20   8      249.11      112.63    177.38 o 
   4  20   8       12.37       83.00    177.94 o 
   5  20   8        8.03       29.04    185.88 o 
   6  20   8      408.92      527.78    223.78 o 
  -8  21   8        8.46     -226.52    233.94 o 
  -7  21   8      455.74      318.41    184.04 o 
  -6  21   8     1406.30     1825.10    239.89 o 
  -5  21   8     1087.90     1030.00    211.76 o 
  -4  21   8        0.33      -74.65    104.54 o 
  -3  21   8       67.15       79.10    116.16 o 
  -2  21   8     1583.96     1390.45    200.81 o 
  -1  21   8     1100.25     1067.44    176.86 o 
   0  21   8      400.00      583.13    161.19 o 
   1  21   8      754.35      430.03    162.20 o 
   2  21   8        8.64      255.60    186.61 o 
   3  21   8     1652.55     1553.61    251.16 o 
   4  21   8      176.19       45.63    218.66 o 
   5  21   8      691.54      218.77    201.41 o 
  -7  22   8      562.42      959.57    224.42 o 
  -6  22   8       76.58       25.40    165.60 o 
  -5  22   8       57.99       72.63    113.38 o 
  -4  22   8      159.09       25.58    120.10 o 
  -3  22   8      473.75      679.44    142.00 o 
  -2  22   8      290.31      204.40    168.76 o 
  -1  22   8        0.31      126.77    142.53 o 
   0  22   8        0.84      215.23    148.48 o 
   1  22   8      424.51      566.78    167.00 o 
   2  22   8      327.72      147.80    156.10 o 
   3  22   8      443.63      402.14    211.93 o 
   4  22   8      199.60      255.59    210.16 o 
  -5  23   8      491.63      138.85    188.58 o 
  -4  23   8      337.97      382.92    140.04 o 
  -3  23   8      594.60      786.72    152.95 o 
  -2  23   8      230.45      226.33    134.36 o 
  -1  23   8      221.96      151.61    194.49 o 
   0  23   8     1159.81      846.71    191.51 o 
   1  23   8       98.52      -52.45    196.78 o 
   2  23   8      205.27      398.96    179.39 o 
 -16   1   9        0.18      121.78    210.98 o 
 -15   1   9       33.46       64.01    192.55 o 
 -14   1   9     1574.41     1399.97    251.21 o 
 -13   1   9     1044.19      911.48    224.29 o 
 -12   1   9     2820.12     2589.05    282.73 o 
 -11   1   9       85.13      -42.01    148.20 o 
 -10   1   9       85.75      -54.92    132.54 o 
  -9   1   9     3918.40     4184.65    305.75 o 
  -8   1   9     5881.02     5613.60    973.94 o 
  -6   1   9     1125.99     1037.82    122.28 o 
  -5   1   9      218.21      174.76     81.93 o 
  -4   1   9     4918.77     4931.20    166.28 o 
  -3   1   9     6017.01     6068.52    183.52 o 
  -2   1   9    12536.23    13383.75    279.38 o 
  -1   1   9     5090.24     4891.03    175.81 o 
   0   1   9     3330.74     3698.24    210.09 o 
   1   1   9     3342.27     3405.08    162.81 o 
   2   1   9     3626.02     3493.96    168.84 o 
   3   1   9     9935.95     9655.21    258.08 o 
   4   1   9     9072.67     8491.21    255.01 o 
   5   1   9      700.14      761.82    120.89 o 
   6   1   9     2611.41     2980.42    199.73 o 
   7   1   9     2842.55     3158.14    199.51 o 
   8   1   9     6885.90     6743.07    261.09 o 
   9   1   9     1154.04     1235.82    161.49 o 
  10   1   9        1.07     -173.60    115.74 o 
  11   1   9      365.22      478.53    150.48 o 
  12   1   9     1209.82     1476.12    250.36 o 
 -16   2   9      253.50      170.93    204.15 o 
 -15   2   9       31.69      192.35    196.45 o 
 -14   2   9      243.67       38.12    393.90 o 
 -13   2   9      233.59       88.78    359.42 o 
 -12   2   9       89.95       34.79    159.02 o 
 -11   2   9      427.64      463.77    179.68 o 
 -10   2   9       67.16       58.50    144.24 o 
  -9   2   9     1054.87     1400.82    213.94 o 
  -8   2   9      303.71      293.97    152.84 o 
  -7   2   9     1156.01      927.47    179.92 o 
  -6   2   9       68.47      -22.17     83.36 o 
  -5   2   9      113.92      144.77     71.64 o 
  -4   2   9     4374.60     4569.08    195.48 o 
  -3   2   9      185.26       88.19     74.52 o 
  -2   2   9     1373.59     1361.28    113.29 o 
  -1   2   9     1037.92      979.78    103.67 o 
   0   2   9       18.86      -75.76     69.07 o 
   1   2   9      700.57      915.10    107.38 o 
   2   2   9        8.66       22.90     82.22 o 
   3   2   9      306.28      273.15    127.58 o 
   4   2   9     1812.08     1880.97    143.64 o 
   5   2   9      269.06      220.38    100.93 o 
   6   2   9      193.43       50.32    103.00 o 
   7   2   9      253.06      156.02    164.42 o 
   8   2   9        0.74     -156.76    104.51 o 
   9   2   9        0.12      143.55    123.17 o 
  10   2   9      346.75      325.00    136.50 o 
  11   2   9      312.20      394.03    146.34 o 
  12   2   9       13.51      -45.37    137.74 o 
 -16   3   9      168.38      169.46    224.35 o 
 -15   3   9      213.22      155.34    188.88 o 
 -14   3   9      343.82      -63.93    180.70 o 
 -13   3   9     3260.71     3257.52    308.26 o 
 -12   3   9     1472.46     1694.75    246.35 o 
 -11   3   9     3252.80     3322.57    534.98 o 
 -10   3   9      232.15      419.31    171.90 o 
  -9   3   9     4710.98     4473.70    315.03 o 
  -8   3   9    17429.30    18064.55    565.64 o 
  -7   3   9     3817.30     3253.33    254.80 o 
  -6   3   9     3994.54     4504.11    197.11 o 
  -5   3   9     5387.38     5217.02    166.45 o 
  -4   3   9     1329.69     1392.62    107.62 o 
  -3   3   9    12848.48    13111.16    277.52 o 
  -2   3   9     8902.57     8436.08    222.41 o 
  -1   3   9     9719.24     9257.91    235.34 o 
   0   3   9     1253.78     1633.97    125.04 o 
   1   3   9       39.77      -52.35     78.82 o 
   2   3   9     8090.17     7797.49    230.78 o 
   3   3   9    13996.34    13665.81    310.55 o 
   4   3   9     2199.71     1947.09    145.67 o 
   5   3   9       66.80       47.51     97.17 o 
   6   3   9      585.47      560.47    120.28 o 
   7   3   9     8348.85     8003.86    393.32 o 
   8   3   9     1704.54     1652.79    226.20 o 
   9   3   9      942.56     1095.19    160.76 o 
  10   3   9      141.83      273.81    181.40 o 
  11   3   9      693.69      727.26    160.34 o 
  12   3   9     1341.67     1355.01    239.54 o 
 -16   4   9       37.84      -37.35    194.70 o 
 -15   4   9      254.83      101.05    197.95 o 
 -14   4   9       19.90     -142.09    170.96 o 
 -13   4   9       21.32       88.95    186.67 o 
 -12   4   9      591.27      686.90    244.08 o 
 -11   4   9      776.88     1295.77    362.69 o 
 -10   4   9     3081.98     3016.26    276.02 o 
  -9   4   9        0.62      -25.00    146.47 o 
  -8   4   9      188.42      187.42    186.58 o 
  -7   4   9     1166.81      814.00    351.89 o 
  -6   4   9       57.41      214.94     94.66 o 
  -5   4   9     2293.85     2631.83    132.05 o 
  -4   4   9     2144.34     2360.10    129.10 o 
  -3   4   9     2114.20     2476.33    169.94 o 
  -2   4   9       62.93     -102.72     68.48 o 
  -1   4   9      186.86      132.64     79.70 o 
   0   4   9     2192.99     2407.77    142.91 o 
   1   4   9     2889.73     2767.48    152.01 o 
   2   4   9       42.00       84.60     87.10 o 
   3   4   9       13.59      -58.53     79.19 o 
   4   4   9      251.54      179.33     93.90 o 
   5   4   9     4364.09     4035.99    196.50 o 
   6   4   9      542.45      564.69    122.17 o 
   7   4   9       49.73      -24.22     99.62 o 
   8   4   9       23.99      179.93    116.72 o 
   9   4   9     1095.52     1010.95    172.89 o 
  10   4   9      893.35      953.89    160.48 o 
  11   4   9       21.23      -99.69    126.72 o 
  12   4   9      278.74       96.34    144.62 o 
 -16   5   9      182.06      291.68    225.75 o 
 -15   5   9      132.72      -53.05    192.54 o 
 -14   5   9      202.99      194.62    196.98 o 
 -13   5   9     3732.79     2973.03    303.86 o 
 -12   5   9     2366.13     2188.13    273.98 o 
 -11   5   9      326.05      427.82    176.76 o 
 -10   5   9     1956.75     1952.24    240.45 o 
  -9   5   9     1403.27     1496.80    226.23 o 
  -8   5   9     9999.11    10138.03    913.60 o 
  -7   5   9     8794.04     7973.67    357.00 o 
  -6   5   9     1462.94     1486.10    136.99 o 
  -5   5   9      351.51      465.22     88.69 o 
  -4   5   9     3236.27     3153.77    147.74 o 
  -3   5   9    24357.02    25777.88    424.12 o 
  -2   5   9     3568.61     3639.15    161.23 o 
  -1   5   9     2868.62     3167.88    154.46 o 
   0   5   9      477.09      525.95    141.11 o 
   1   5   9     4272.56     4567.61    186.72 o 
   2   5   9     6325.91     5747.29    205.02 o 
   3   5   9     1398.49     1254.85    125.27 o 
   4   5   9     6075.39     6057.65    219.55 o 
   5   5   9        0.83      -72.20     93.49 o 
   6   5   9     1570.04     1604.92    156.49 o 
   7   5   9     1273.61     1429.27    285.31 o 
   8   5   9     2780.62     2613.62    191.86 o 
   9   5   9     1867.04     1871.52    372.09 o 
  10   5   9      265.45      387.07    141.69 o 
  11   5   9      206.51      362.33    148.18 o 
  12   5   9      655.42      479.43    162.31 o 
 -15   6   9      385.55      540.85    329.08 o 
 -14   6   9      216.32       47.84    184.58 o 
 -13   6   9      344.75      361.55    199.39 o 
 -12   6   9     1819.64     1935.38    260.93 o 
 -11   6   9     2417.53     2847.44    284.09 o 
 -10   6   9     2800.00     2606.32    322.65 o 
  -9   6   9      958.26      946.78    233.72 o 
  -8   6   9      351.50      319.49    153.65 o 
  -7   6   9     2671.10     2769.34    291.99 o 
  -6   6   9      657.12      575.41    112.76 o 
  -5   6   9     7588.56     7572.11    208.46 o 
  -4   6   9      432.19      550.99     90.89 o 
  -3   6   9      337.13      407.87     90.97 o 
  -2   6   9      178.16      173.26    102.92 o 
  -1   6   9      798.22      950.63    108.29 o 
   0   6   9     3724.94     4032.52    202.31 o 
   1   6   9     2470.58     2493.06    150.85 o 
   2   6   9      491.35      584.87    104.45 o 
   3   6   9      169.20      168.94    106.20 o 
   4   6   9      857.42     1011.29    124.71 o 
   5   6   9     3710.00     3876.79    197.75 o 
   6   6   9      452.76      663.96    124.69 o 
   7   6   9      306.42      407.53    121.67 o 
   8   6   9      594.25      681.95    137.83 o 
   9   6   9      456.72      346.03    131.26 o 
  10   6   9      673.94      744.38    152.65 o 
  11   6   9      540.82      219.75    139.32 o 
  12   6   9      154.66      238.69    186.14 o 
 -15   7   9        3.62       13.69    217.68 o 
 -14   7   9     1353.47     1302.16    294.60 o 
 -13   7   9      754.83      263.49    190.01 o 
 -12   7   9     2142.88     2397.50    274.67 o 
 -11   7   9       23.94     -195.58    231.21 o 
 -10   7   9      102.16       13.97    168.69 o 
  -9   7   9     2459.92     3347.26    794.56 o 
  -8   7   9      590.94      376.66    161.33 o 
  -7   7   9     7396.27     6916.93    801.76 o 
  -6   7   9      849.89      727.01    121.49 o 
  -5   7   9      902.63     1067.38    137.39 o 
  -4   7   9     6884.93     7146.57    384.91 o 
  -3   7   9     1291.45     1228.78    113.10 o 
  -2   7   9    14424.73    13936.62    479.59 o 
  -1   7   9      391.07      396.92     95.27 o 
   0   7   9       10.52      -38.84     80.09 o 
   1   7   9     1236.97     1226.28    119.39 o 
   2   7   9     2096.04     2112.73    146.20 o 
   3   7   9     6437.43     6436.98    220.45 o 
   4   7   9       67.61      161.07     98.14 o 
   5   7   9      227.62      144.47    142.75 o 
   6   7   9       48.17       67.02    105.98 o 
   7   7   9      528.31      680.22    136.34 o 
   8   7   9     3936.96     3325.53    326.57 o 
   9   7   9      703.29      620.41    240.46 o 
  10   7   9      166.76      331.64    138.86 o 
  11   7   9      239.10       60.08    137.15 o 
  12   7   9     1030.31     1061.05    178.36 o 
 -15   8   9      293.54      391.09    213.86 o 
 -14   8   9      668.69      796.52    231.97 o 
 -13   8   9      196.50       11.49    177.56 o 
 -12   8   9       51.35     -118.03    168.56 o 
 -11   8   9     2475.72     2937.23    482.39 o 
 -10   8   9     1892.14     2185.65    255.07 o 
  -9   8   9     3867.09     3600.23    292.49 o 
  -8   8   9      254.80      219.03    209.82 o 
  -7   8   9      237.17      331.69    159.24 o 
  -6   8   9    10194.22    10185.94    295.94 o 
  -5   8   9     2004.95     2219.73    158.42 o 
  -4   8   9     2992.66     3009.78    149.17 o 
  -3   8   9     1700.35     1765.57    113.84 o 
  -2   8   9      110.78       63.97     76.53 o 
  -1   8   9     8650.51     8955.53    242.44 o 
   0   8   9      793.67      908.45    108.97 o 
   1   8   9     4871.29     4953.89    196.53 o 
   2   8   9      916.75     1017.55    121.85 o 
   3   8   9      236.45      154.50     93.92 o 
   4   8   9     2658.01     2636.25    200.89 o 
   5   8   9     1342.66     1674.41    215.76 o 
   6   8   9     2410.38     2727.15    199.95 o 
   7   8   9       16.36       37.15    109.77 o 
   8   8   9        0.13     -115.07    108.67 o 
   9   8   9      165.22      253.70    132.31 o 
  10   8   9     1220.08     1011.10    177.24 o 
  11   8   9     1058.05     1031.11    170.43 o 
 -15   9   9       33.30       78.06    206.52 o 
 -14   9   9      195.50     -354.02    236.01 o 
 -13   9   9      686.51      591.82    214.19 o 
 -12   9   9     1468.05     2059.60    392.70 o 
 -11   9   9      243.83      316.07    172.75 o 
 -10   9   9        0.71     -172.47    310.64 o 
  -9   9   9      156.62      238.47    157.19 o 
  -8   9   9     3243.61     2993.33    255.74 o 
  -7   9   9      958.39     1331.17    199.25 o 
  -6   9   9      355.21       96.95    136.64 o 
  -5   9   9     1761.16     1795.12    192.67 o 
  -4   9   9     1729.29     1992.98    120.73 o 
  -3   9   9     2314.78     2454.48    126.93 o 
  -2   9   9     3398.90     3274.62    159.83 o 
  -1   9   9     1130.54     1359.60    123.31 o 
   0   9   9       20.30        4.54     81.89 o 
   1   9   9      868.58      964.99    117.67 o 
   2   9   9     1624.03     1344.60    158.62 o 
   3   9   9     1043.73     1281.66    184.18 o 
   4   9   9      216.54      157.38    101.55 o 
   5   9   9      170.28       96.76    125.27 o 
   6   9   9      527.00      683.63    129.30 o 
   7   9   9     1330.85     1341.80    159.15 o 
   8   9   9      973.74     1315.76    164.69 o 
   9   9   9      709.84      764.57    149.77 o 
  10   9   9       57.19       86.18    130.12 o 
  11   9   9      337.00      227.80    166.88 o 
 -14  10   9      265.54      414.05    206.31 o 
 -13  10   9       44.85      -88.41    171.74 o 
 -12  10   9      797.71      770.68    214.85 o 
 -11  10   9     1672.92     2164.87    265.00 o 
 -10  10   9      984.12     1359.15    347.41 o 
  -9  10   9     2510.29     1869.22    229.98 o 
  -8  10   9     1129.42     1405.85    207.53 o 
  -7  10   9     1741.60     1434.14    203.49 o 
  -6  10   9     3382.45     3817.65    210.60 o 
  -5  10   9      761.92      675.15     94.69 o 
  -4  10   9     6862.62     7608.04    199.17 o 
  -3  10   9      837.58     1017.11    101.21 o 
  -2  10   9     1576.03     1595.44    127.89 o 
  -1  10   9      583.57      691.97    104.88 o 
   0  10   9     7914.39     7890.76    234.67 o 
   1  10   9     2623.05     3189.76    216.85 o 
   2  10   9       79.76      -56.51     85.68 o 
   3  10   9      823.77      951.14    125.69 o 
   4  10   9      664.40      888.50    126.72 o 
   5  10   9     6999.29     6828.74    248.62 o 
   6  10   9     1374.36     1604.00    160.88 o 
   7  10   9      772.36      916.63    147.95 o 
   8  10   9       37.71      339.12    158.37 o 
   9  10   9     1980.55     2057.33    191.14 o 
  10  10   9     1046.67     1071.10    182.50 o 
  11  10   9      390.90      420.49    160.12 o 
 -14  11   9       44.07      191.53    189.18 o 
 -13  11   9      618.25      414.12    213.67 o 
 -12  11   9        0.47     -116.02    160.27 o 
 -11  11   9      883.90     1581.65    420.41 o 
 -10  11   9      166.33      216.75    242.01 o 
  -9  11   9      111.51      -42.69    146.67 o 
  -8  11   9     2808.25     2656.05    376.33 o 
  -7  11   9       90.10      161.28    130.80 o 
  -6  11   9      808.84     1196.07    122.19 o 
  -5  11   9       66.91        8.19    102.45 o 
  -4  11   9      221.18      380.43     86.22 o 
  -3  11   9     3498.80     3270.87    160.09 o 
  -2  11   9      315.69      370.50    124.48 o 
  -1  11   9      799.87      902.99    115.10 o 
   0  11   9       53.99      124.58     99.91 o 
   1  11   9      282.65      211.21     98.29 o 
   2  11   9     1154.82     1265.20    131.17 o 
   3  11   9       41.37      -34.43     91.07 o 
   4  11   9     2347.23     2651.60    196.39 o 
   5  11   9      353.12      140.80    122.53 o 
   6  11   9      516.11      478.98    131.12 o 
   7  11   9      442.45      354.38    130.76 o 
   8  11   9      834.53      825.83    154.09 o 
   9  11   9      440.45      334.86    144.25 o 
  10  11   9      134.70      118.26    140.72 o 
 -14  12   9      218.04      415.94    298.31 o 
 -13  12   9       69.55      162.44    202.93 o 
 -12  12   9      646.88      603.84    213.79 o 
 -11  12   9      378.61      296.63    196.78 o 
 -10  12   9     5262.72     4075.57    451.94 o 
  -9  12   9      372.00      636.91    180.29 o 
  -8  12   9      678.56      167.10    191.17 o 
  -7  12   9      473.27      369.02    129.27 o 
  -6  12   9     2750.99     2401.82    151.33 o 
  -5  12   9     6500.30     6756.99    248.73 o 
  -4  12   9        3.88      -20.43     72.38 o 
  -3  12   9     1614.48     1421.97    155.34 o 
  -2  12   9      291.41      162.95     90.11 o 
  -1  12   9     4846.20     5265.05    177.48 o 
   0  12   9     3845.87     4062.98    244.79 o 
   1  12   9       30.23      103.84     93.01 o 
   2  12   9     7651.82     7634.43    246.18 o 
   3  12   9      213.37      188.88    179.76 o 
   4  12   9     3357.16     3916.32    203.01 o 
   5  12   9     1312.62     1055.36    145.04 o 
   6  12   9     4156.10     4287.53    223.87 o 
   7  12   9     2427.05     2081.66    182.27 o 
   8  12   9      673.75      560.78    143.55 o 
   9  12   9      496.87      437.89    172.44 o 
  10  12   9     1505.19     1618.04    219.36 o 
 -13  13   9      164.97      146.87    259.03 o 
 -12  13   9      118.59      295.91    287.62 o 
 -11  13   9        0.46      -27.71    239.17 o 
 -10  13   9       78.96      -16.37    241.79 o 
  -9  13   9        0.24      -62.63    218.66 o 
  -8  13   9      637.88      530.86    269.62 o 
  -7  13   9       44.58       59.99    141.64 o 
  -6  13   9       73.67      -28.14     96.11 o 
  -5  13   9      183.09      372.99     95.80 o 
  -4  13   9      931.51      845.17    107.97 o 
  -3  13   9      212.19      203.78     82.62 o 
  -2  13   9      105.09      195.12    107.49 o 
  -1  13   9     1345.93     1536.25    136.24 o 
   0  13   9       98.69       81.45     93.02 o 
   1  13   9     1260.33     1001.46    148.34 o 
   2  13   9      237.89      378.58    129.42 o 
   3  13   9      673.52      672.71    204.49 o 
   4  13   9      253.07      195.04    133.48 o 
   5  13   9       55.00       92.54    134.87 o 
   6  13   9        0.11       87.54    139.99 o 
   7  13   9      605.18      675.33    237.96 o 
   8  13   9      236.79       73.48    148.99 o 
   9  13   9        3.73       24.52    156.39 o 
  10  13   9       82.72       77.48    226.27 o 
 -13  14   9       88.31     -347.63    231.76 o 
 -12  14   9      413.05      450.20    290.68 o 
 -11  14   9     2303.03     1937.40    370.76 o 
 -10  14   9      804.81      560.40    286.31 o 
  -9  14   9     2646.71     2810.29    990.74 o 
  -8  14   9      141.82      155.97    152.58 o 
  -7  14   9     1170.48     1310.66    519.27 o 
  -6  14   9     4144.42     4407.93    222.88 o 
  -5  14   9     3180.22     3588.98    186.93 o 
  -4  14   9     4831.00     5157.35    408.40 o 
  -3  14   9      167.13      167.25    157.62 o 
  -2  14   9     1541.06     1694.91    162.12 o 
  -1  14   9     1201.35      996.84    125.27 o 
   0  14   9     4075.21     4291.80    331.64 o 
   1  14   9     4702.27     4656.62    322.02 o 
   2  14   9      168.37       -7.80    113.33 o 
   3  14   9      220.37      -36.95    152.37 o 
   4  14   9     1510.96     1503.15    182.94 o 
   5  14   9     3566.38     4043.92    259.09 o 
   6  14   9     2245.62     2461.26    387.08 o 
   7  14   9      114.51       74.31    148.15 o 
   8  14   9      310.35      462.39    199.46 o 
   9  14   9      899.36      840.43    196.93 o 
  -8  15   9      919.75     1084.14    299.19 o 
  -7  15   9       70.70      -44.08    180.25 o 
  -6  15   9        0.02      202.18    136.12 o 
  -5  15   9        5.45       -9.60    105.86 o 
  -4  15   9      168.67      215.07    109.35 o 
  -3  15   9      350.33      330.65    112.36 o 
  -2  15   9      361.27      206.20    113.75 o 
  -1  15   9       65.74       13.48    105.01 o 
   0  15   9        6.01     -137.12     99.78 o 
   1  15   9       30.27       31.97    142.19 o 
   2  15   9       67.03     -121.99    132.09 o 
   3  15   9      612.47      322.44    233.17 o 
   4  15   9      175.90      194.27    165.26 o 
   5  15   9      757.16      703.95    207.96 o 
   6  15   9       77.43      -24.54    179.12 o 
   7  15   9      282.10      316.59    201.47 o 
   8  15   9       13.14     -175.11    176.90 o 
   9  15   9        0.01      -71.97    195.04 o 
 -10  16   9     1440.08     1295.39    379.06 o 
  -9  16   9     1143.50     1289.49    363.56 o 
  -8  16   9       37.05      -86.42    212.55 o 
  -7  16   9        7.14      -82.27    198.80 o 
  -6  16   9     3228.42     3290.94    575.24 o 
  -5  16   9     3951.65     4308.46    227.99 o 
  -4  16   9     2347.45     2490.72    180.58 o 
  -3  16   9        1.46      -63.29     95.56 o 
  -2  16   9     1150.54     1069.00    148.63 o 
  -1  16   9     7054.53     7808.91    433.33 o 
   0  16   9     3110.96     3208.55    212.57 o 
   1  16   9     1371.33     1824.88    231.74 o 
   2  16   9      369.83      433.75    172.02 o 
   3  16   9        0.46      155.19    161.60 o 
   4  16   9     2158.62     2373.36    564.55 o 
   5  16   9     2316.35     1926.49    252.29 o 
   6  16   9     1405.63     1058.42    268.31 o 
   7  16   9      906.06      517.04    219.11 o 
   8  16   9        1.21      -48.60    188.79 o 
 -10  17   9       21.25      -14.84    307.04 o 
  -9  17   9      506.92      257.29    293.08 o 
  -8  17   9        2.19      -74.41    213.64 o 
  -7  17   9      390.54      280.20    210.37 o 
  -6  17   9      386.22      217.01    147.85 o 
  -5  17   9      165.77      423.80    124.38 o 
  -4  17   9       38.06       30.54    111.07 o 
  -3  17   9      375.54      349.09    125.89 o 
  -2  17   9     2206.02     2016.24    179.15 o 
  -1  17   9       55.01       19.79    112.99 o 
   0  17   9      391.32      464.92    189.72 o 
   1  17   9      487.21      761.23    189.83 o 
   2  17   9       67.10      169.68    163.22 o 
   3  17   9      223.77      263.49    171.50 o 
   4  17   9      191.12      171.54    180.30 o 
   5  17   9       18.21      -45.64    170.99 o 
   6  17   9       89.58       -9.96    188.81 o 
   7  17   9      250.72      456.90    218.17 o 
 -10  18   9      807.75      520.03    339.56 o 
  -9  18   9      419.97      176.76    247.90 o 
  -8  18   9      182.19       49.32    240.27 o 
  -7  18   9      895.26     1234.72    291.33 o 
  -6  18   9      322.43      376.09    162.67 o 
  -5  18   9     3199.40     3230.91    299.94 o 
  -4  18   9      943.32     1201.62    159.41 o 
  -3  18   9       74.81       92.87    109.39 o 
  -2  18   9      362.08      287.54    126.46 o 
  -1  18   9     1046.57     1262.18    163.23 o 
   0  18   9     3328.59     3429.91    225.55 o 
   1  18   9     1818.21     2405.42    262.34 o 
   2  18   9      741.05      931.18    212.79 o 
   3  18   9      207.08      -42.55    165.52 o 
   4  18   9      847.69      691.64    210.10 o 
   5  18   9     1446.73     1660.80    570.22 o 
   6  18   9     1883.68     2573.20    305.45 o 
   7  18   9      799.72     1317.39    618.89 o 
  -9  19   9      126.14       40.15    250.96 o 
  -8  19   9      449.64      435.14    266.67 o 
  -7  19   9      568.94      617.80    290.68 o 
  -6  19   9      197.63      344.10    233.72 o 
  -5  19   9      445.79      459.03    140.30 o 
  -4  19   9       59.50       -5.33    101.61 o 
  -3  19   9      649.42      847.79    133.64 o 
  -2  19   9      156.51      301.49    163.28 o 
  -1  19   9       88.86       60.86    126.86 o 
   0  19   9     1160.54     1165.50    170.55 o 
   1  19   9      532.47      386.92    291.44 o 
   2  19   9        1.59     -102.31    152.51 o 
   3  19   9       53.51     -126.67    165.09 o 
   4  19   9      520.83      393.40    199.41 o 
   5  19   9      127.31      173.00    200.28 o 
   6  19   9      336.50      438.57    224.25 o 
  -8  20   9       25.79       90.35    232.41 o 
  -7  20   9        0.06      -24.66    220.63 o 
  -6  20   9      682.11      806.61    200.39 o 
  -5  20   9     1395.56     1520.60    181.21 o 
  -4  20   9       92.69       -9.34    108.82 o 
  -3  20   9      375.80      679.67    156.57 o 
  -2  20   9       47.90       -4.14    128.56 o 
  -1  20   9      733.69      787.79    163.54 o 
   0  20   9     1161.94     1139.48    173.99 o 
   1  20   9     1670.83     1429.30    234.06 o 
   2  20   9      294.79      453.57    200.99 o 
   3  20   9       40.19       41.06    183.53 o 
   4  20   9      302.24      465.30    211.21 o 
   5  20   9     1620.45     1512.07    506.06 o 
  -7  21   9      148.60      -10.91    250.96 o 
  -6  21   9      481.18      662.24    199.33 o 
  -5  21   9       37.73       77.77    117.87 o 
  -4  21   9       47.46       -7.65    115.22 o 
  -3  21   9      113.78      253.39    145.59 o 
  -2  21   9      601.06      378.02    192.51 o 
  -1  21   9      704.49      720.25    234.42 o 
   0  21   9      106.60      322.80    182.02 o 
   1  21   9       66.26     -232.39    154.93 o 
   2  21   9       19.24      -54.56    169.49 o 
   3  21   9      724.92      684.62    228.98 o 
  -5  22   9      172.30      -12.93    157.66 o 
  -4  22   9     1439.77     1418.93    233.81 o 
  -3  22   9       36.15       22.03    143.03 o 
  -2  22   9       35.76     -115.54    136.15 o 
  -1  22   9      100.22      210.67    154.82 o 
   0  22   9     1067.06     1281.52    254.83 o 
   1  22   9      846.03      304.84    210.62 o 
   2  22   9        5.06       -8.26    194.35 o 
 -15   0  10      115.80       44.95    276.27 o 
 -14   0  10       53.57       72.45    273.65 o 
 -13   0  10     1293.24     1761.51    392.15 o 
 -12   0  10     5108.97     4192.11    480.53 o 
 -11   0  10     1062.61      739.13    307.04 o 
 -10   0  10     1060.79     1076.07    312.94 o 
  -9   0  10      599.03      428.59    242.23 o 
  -8   0  10     4425.92     3279.27    391.28 o 
  -7   0  10     2145.34     1982.79    340.21 o 
  -6   0  10     2106.37     2046.95    334.54 o 
  -5   0  10     8869.43     8839.33    318.88 o 
  -4   0  10     1738.64     1494.15    239.17 o 
  -3   0  10     4020.93     3916.59    236.16 o 
  -2   0  10     3709.69     4052.40    247.06 o 
  -1   0  10    21595.67    21255.42    558.24 o 
   0   0  10     5025.53     5270.63    281.13 o 
   1   0  10     2394.94     2073.29    205.52 o 
   2   0  10      104.43      170.93    134.96 o 
   3   0  10    14378.07    13986.72    623.69 o 
   4   0  10    20835.10    19879.44    583.96 o 
   5   0  10     1284.51     1626.82    216.08 o 
   6   0  10       10.35      -90.06    209.61 o 
   7   0  10     1079.36      946.61    213.38 o 
   8   0  10     3404.03     3419.00    304.98 o 
   9   0  10     1577.30     2399.25    290.63 o 
  10   0  10     1940.13     2220.80    291.20 o 
  11   0  10      248.17       75.33    206.69 o 
 -15   1  10       37.71      -26.21    188.97 o 
 -14   1  10       75.81       33.52    183.08 o 
 -13   1  10      775.11      664.01    218.11 o 
 -12   1  10      739.50      557.03    204.33 o 
 -11   1  10      149.54      -24.71    159.07 o 
 -10   1  10       68.82       59.44    241.68 o 
  -9   1  10      437.10      290.29    159.22 o 
  -8   1  10      103.53      -28.42    149.55 o 
  -7   1  10     1495.55     1250.58    228.15 o 
  -6   1  10     1450.97     1538.14    217.86 o 
  -5   1  10      351.48      328.10     95.12 o 
  -4   1  10     1477.49     1450.45    115.55 o 
  -3   1  10      500.99      589.76     96.21 o 
  -2   1  10      814.57     1020.28    111.21 o 
  -1   1  10     3523.55     3773.09    171.17 o 
   0   1  10     1509.38     1641.31    130.19 o 
   1   1  10     1174.56     1229.73    121.45 o 
   2   1  10      235.12       98.59     97.11 o 
   3   1  10      466.22      423.82    107.93 o 
   4   1  10     1674.08     1690.71    168.89 o 
   5   1  10      576.50      705.44    133.58 o 
   6   1  10      379.96      467.75    125.79 o 
   7   1  10      145.37       74.00    194.12 o 
   8   1  10      634.06      517.41    141.17 o 
   9   1  10        6.32     -116.20    119.36 o 
  10   1  10      140.76      401.56    148.60 o 
  11   1  10      187.26      293.37    157.77 o 
 -15   2  10      224.95      165.98    216.90 o 
 -14   2  10      282.45      229.00    202.41 o 
 -13   2  10     1251.27      807.04    230.46 o 
 -12   2  10     1701.06     1715.78    261.39 o 
 -11   2  10     4610.74     3488.26    309.73 o 
 -10   2  10      326.13      204.92    168.62 o 
  -9   2  10     1026.10      736.18    185.93 o 
  -8   2  10     2381.18     1615.85    224.00 o 
  -7   2  10     9727.35     8953.41    395.76 o 
  -6   2  10     7974.26     8414.90    372.89 o 
  -5   2  10      971.49      891.71    103.39 o 
  -4   2  10      219.14       88.52     78.62 o 
  -3   2  10     1126.82     1034.94    129.87 o 
  -2   2  10    17572.86    17583.03    332.11 o 
  -1   2  10    11437.93    11276.27    274.06 o 
   0   2  10     1784.03     2141.80    143.90 o 
   1   2  10      567.52      546.74    103.24 o 
   2   2  10     5220.97     4839.37    233.65 o 
   3   2  10    11442.93    11421.44    297.76 o 
   4   2  10     8708.78     8592.30    267.54 o 
   5   2  10     5493.23     5005.89    224.93 o 
   6   2  10       45.79       -3.48    104.16 o 
   7   2  10     1508.66     1452.80    166.32 o 
   8   2  10     1552.35     1482.72    172.04 o 
   9   2  10     3002.75     2684.62    208.42 o 
  10   2  10     1695.30     1734.80    193.07 o 
  11   2  10       57.12      -86.25    136.75 o 
 -15   3  10      440.49      321.94    433.94 o 
 -14   3  10       68.70     -215.41    340.54 o 
 -13   3  10        0.22       -6.06    186.95 o 
 -12   3  10      220.74      -62.94    162.93 o 
 -11   3  10      286.73      369.67    186.21 o 
 -10   3  10     1968.71     1919.91    248.85 o 
  -9   3  10      683.55      318.41    168.74 o 
  -8   3  10      170.04      271.42    161.71 o 
  -7   3  10       24.62       63.47    145.71 o 
  -6   3  10      326.37      335.23    154.94 o 
  -5   3  10     2094.76     2296.64    229.21 o 
  -4   3  10      362.51      336.01     88.85 o 
  -3   3  10     3438.71     3594.71    164.90 o 
  -2   3  10     1053.29     1019.55    127.51 o 
  -1   3  10      488.42      324.12     96.82 o 
   0   3  10     1541.44     1728.23    133.55 o 
   1   3  10      327.79      327.35    110.30 o 
   2   3  10     2514.65     2642.03    161.45 o 
   3   3  10      301.27      254.72    103.23 o 
   4   3  10        1.60      -97.60     93.38 o 
   5   3  10       49.15       50.07    100.18 o 
   6   3  10       77.69      -35.65    115.72 o 
   7   3  10       81.32      -33.09    113.49 o 
   8   3  10       39.96      129.16    127.10 o 
   9   3  10      222.80      438.25    142.43 o 
  10   3  10       14.63     -144.66    129.90 o 
  11   3  10      231.12      279.04    152.57 o 
 -15   4  10        8.86       92.52    224.86 o 
 -14   4  10       27.99      315.53    225.32 o 
 -13   4  10     1642.18     1455.04    268.64 o 
 -12   4  10     4798.11     4395.32    908.04 o 
 -11   4  10     1070.74     1216.67    235.39 o 
 -10   4  10      375.58      415.22    182.60 o 
  -9   4  10       15.95     -169.96    136.59 o 
  -8   4  10     7469.03     7452.34    369.85 o 
  -7   4  10     5606.71     6047.01    367.49 o 
  -6   4  10     2895.77     3009.67    258.85 o 
  -5   4  10     2619.63     3139.23    175.73 o 
  -4   4  10      956.68      988.28    110.28 o 
  -3   4  10    10328.61     9882.63    348.53 o 
  -2   4  10     1703.90     1934.98    189.40 o 
  -1   4  10     9639.81     8467.28    241.02 o 
   0   4  10     4909.19     4951.65    214.63 o 
   1   4  10     1439.94     1662.77    138.54 o 
   2   4  10     3447.02     3481.50    198.36 o 
   3   4  10     6327.66     6326.34    227.60 o 
   4   4  10    10253.34     9973.10    288.67 o 
   5   4  10     1515.73     1522.67    153.39 o 
   6   4  10        1.20      164.47    111.51 o 
   7   4  10       72.86      197.34    120.17 o 
   8   4  10     4983.92     4875.41    250.06 o 
   9   4  10     3594.32     3878.20    291.77 o 
  10   4  10      215.00      117.41    140.15 o 
  11   4  10      105.18      161.31    148.25 o 
 -15   5  10        0.44       30.91    241.14 o 
 -14   5  10      778.08      426.91    232.30 o 
 -13   5  10       41.94      -27.97    175.28 o 
 -12   5  10        0.91     -230.07    172.68 o 
 -11   5  10     2484.04     2247.06    282.93 o 
 -10   5  10       64.45     -136.87    242.67 o 
  -9   5  10     2553.01     2015.80    244.09 o 
  -8   5  10        0.55     -125.24    180.36 o 
  -7   5  10      573.54      567.48    305.30 o 
  -6   5  10      354.70      305.36    128.83 o 
  -5   5  10     1383.54     1475.12    121.14 o 
  -4   5  10    11675.61    12303.48    277.15 o 
  -3   5  10      357.01      411.44     95.67 o 
  -2   5  10     2664.01     2769.56    254.57 o 
  -1   5  10      171.40      240.08     94.95 o 
   0   5  10     3849.26     3801.31    188.39 o 
   1   5  10     5341.36     5569.57    211.01 o 
   2   5  10      263.19      334.99    102.47 o 
   3   5  10     3698.88     3880.35    198.49 o 
   4   5  10      405.70      283.67    129.77 o 
   5   5  10      296.45      511.27    121.04 o 
   6   5  10      881.82      842.76    138.61 o 
   7   5  10      323.81      287.19    128.63 o 
   8   5  10      991.98      843.19    153.34 o 
   9   5  10       12.47       14.20    125.90 o 
  10   5  10      446.62      330.94    193.37 o 
  11   5  10      522.83      300.83    153.39 o 
 -15   6  10      287.42       59.85    214.52 o 
 -14   6  10      491.65      628.52    242.23 o 
 -13   6  10      756.35     1164.35    242.54 o 
 -12   6  10     1880.34     1872.20    274.49 o 
 -11   6  10     1034.04     1459.59    257.14 o 
 -10   6  10      199.80      132.62    166.03 o 
  -9   6  10      767.70      593.84    188.72 o 
  -8   6  10      182.73      239.29    158.99 o 
  -7   6  10     4629.10     4392.11    342.18 o 
  -6   6  10     3456.75     3878.51    204.20 o 
  -5   6  10     1442.86     1769.20    136.73 o 
  -4   6  10      913.45      895.29    111.75 o 
  -3   6  10      616.51      768.54    109.65 o 
  -2   6  10    16717.52    16039.06    332.76 o 
  -1   6  10     5522.90     5953.32    208.72 o 
   0   6  10       56.50      178.93     88.94 o 
   1   6  10      198.45      212.70     97.08 o 
   2   6  10     1122.22     1415.91    137.97 o 
   3   6  10    12803.95    13358.85    328.46 o 
   4   6  10     1918.09     2071.37    166.18 o 
   5   6  10      451.82      614.75    130.04 o 
   6   6  10      340.30      441.18    130.17 o 
   7   6  10     1648.25     1342.64    163.87 o 
   8   6  10     2158.58     2150.73    191.22 o 
   9   6  10      628.16      657.25    156.47 o 
  10   6  10      953.85     1197.98    182.66 o 
  11   6  10       51.36       15.08    226.79 o 
 -15   7  10      377.88      265.44    230.45 o 
 -14   7  10      755.26      918.91    354.73 o 
 -13   7  10       50.95      234.70    204.45 o 
 -12   7  10       45.00       67.96    184.58 o 
 -11   7  10      822.04      912.48    234.81 o 
 -10   7  10     1870.66     1988.30    262.94 o 
  -9   7  10      662.10      324.03    173.13 o 
  -8   7  10      360.84      351.52    166.26 o 
  -7   7  10      159.43      458.73    168.78 o 
  -6   7  10     4096.59     4910.88    223.33 o 
  -5   7  10     1747.31     2043.23    136.56 o 
  -4   7  10     2582.59     3109.13    159.98 o 
  -3   7  10     9091.86     9241.89    471.24 o 
  -2   7  10      468.80      520.92    124.45 o 
  -1   7  10     5128.26     4800.92    194.52 o 
   0   7  10     1397.84     1410.41    205.06 o 
   1   7  10     6681.80     6540.88    226.30 o 
   2   7  10     4525.34     4107.41    195.12 o 
   3   7  10      274.61      201.38    116.20 o 
   4   7  10        4.34     -116.10     93.04 o 
   5   7  10     1609.74     1447.81    156.08 o 
   6   7  10     3653.03     3506.72    209.24 o 
   7   7  10      275.50      274.43    128.35 o 
   8   7  10      800.69      611.48    149.09 o 
   9   7  10       23.95      141.02    143.19 o 
  10   7  10      732.74      521.51    226.75 o 
  11   7  10      413.28      357.67    160.46 o 
 -14   8  10        4.32     -254.94    169.96 o 
 -13   8  10      714.55      978.38    241.80 o 
 -12   8  10     1176.70     1527.06    351.89 o 
 -11   8  10      132.06     -103.24    172.40 o 
 -10   8  10        9.37      -43.89    187.89 o 
  -9   8  10      212.29      217.78    174.25 o 
  -8   8  10     3084.32     2820.57    269.05 o 
  -7   8  10     2148.93     2321.63    240.79 o 
  -6   8  10      702.02     1031.95    187.12 o 
  -5   8  10     4924.49     4968.58    206.51 o 
  -4   8  10      178.49      105.03    122.21 o 
  -3   8  10     4731.51     4845.53    202.75 o 
  -2   8  10     1767.93     2073.21    263.29 o 
  -1   8  10     2263.94     2512.21    161.90 o 
   0   8  10     4406.64     4796.82    203.73 o 
   1   8  10      268.63      344.90    103.87 o 
   2   8  10     3831.84     4065.33    198.87 o 
   3   8  10      377.50      439.26    115.08 o 
   4   8  10     2460.06     2521.08    213.37 o 
   5   8  10      533.75      627.58    133.73 o 
   6   8  10      710.23     1078.95    151.72 o 
   7   8  10        0.33      -18.68    113.43 o 
   8   8  10      443.04      454.09    139.92 o 
   9   8  10     2552.87     2256.50    305.85 o 
  10   8  10        7.72     -116.84    135.87 o 
 -14   9  10       98.48       56.31    211.47 o 
 -13   9  10     2047.88     2087.15    294.75 o 
 -12   9  10      630.83      616.22    216.01 o 
 -11   9  10       96.41     -118.45    169.54 o 
 -10   9  10      698.56      741.23    204.34 o 
  -9   9  10     1715.19     1650.73    319.05 o 
  -8   9  10     3847.62     3286.03    291.88 o 
  -7   9  10     1713.90     1794.20    226.20 o 
  -6   9  10       18.41       62.77    102.73 o 
  -5   9  10     4110.73     3951.05    249.54 o 
  -4   9  10     5296.24     4970.12    195.08 o 
  -3   9  10     3809.95     3885.19    260.66 o 
  -2   9  10       91.08      240.71     93.74 o 
  -1   9  10       47.31      -30.66     83.79 o 
   0   9  10    14298.13    13877.73    325.47 o 
   1   9  10     3867.20     3836.13    400.81 o 
   2   9  10     4712.58     4679.27    207.04 o 
   3   9  10     1827.57     1999.30    160.40 o 
   4   9  10      499.76      482.09    139.20 o 
   5   9  10     3400.59     2711.03    188.23 o 
   6   9  10      577.76      433.41    135.67 o 
   7   9  10     3103.10     2903.11    261.72 o 
   8   9  10       96.84      318.47    138.71 o 
   9   9  10        8.80        0.27    134.76 o 
  10   9  10       69.33       41.18    143.14 o 
 -14  10  10       63.65      108.67    194.84 o 
 -13  10  10      462.58      551.79    216.75 o 
 -12  10  10       43.16     -241.67    174.72 o 
 -11  10  10     1269.20     1505.46    253.08 o 
 -10  10  10       11.16       54.37    170.27 o 
  -9  10  10        1.04     -208.42    138.95 o 
  -8  10  10      521.71      359.78    169.34 o 
  -7  10  10     1269.72     1332.24    204.34 o 
  -6  10  10     3648.32     3432.02    368.49 o 
  -5  10  10        3.89       14.38     97.96 o 
  -4  10  10      182.24      151.54    123.38 o 
  -3  10  10     1123.68      988.60    118.84 o 
  -2  10  10     2244.74     2283.82    150.16 o 
  -1  10  10     1761.14     1710.68    140.19 o 
   0  10  10       18.05       -3.79     90.97 o 
   1  10  10       53.67       11.30     92.70 o 
   2  10  10      376.02      225.74    105.81 o 
   3  10  10      497.65      586.65    122.30 o 
   4  10  10      279.69      273.48    118.35 o 
   5  10  10       84.26      -75.62    158.44 o 
   6  10  10      328.68      498.01    135.91 o 
   7  10  10      505.72      604.22    149.58 o 
   8  10  10     1267.75     1170.12    174.09 o 
   9  10  10      239.32       71.20    139.17 o 
  10  10  10       23.81     -148.88    139.41 o 
 -14  11  10      773.84      727.46    252.71 o 
 -13  11  10       97.70      404.81    215.99 o 
 -12  11  10       31.92     -220.87    171.09 o 
 -11  11  10       56.77     -128.94    171.27 o 
 -10  11  10     1834.74     1187.26    225.38 o 
  -9  11  10     1992.64     1990.08    482.71 o 
  -8  11  10      648.00      833.42    194.02 o 
  -7  11  10      630.92      293.73    166.18 o 
  -6  11  10     2832.34     3122.61    296.88 o 
  -5  11  10     5231.16     5433.52    250.71 o 
  -4  11  10     1992.97     2110.07    146.79 o 
  -3  11  10     6250.31     6536.23    195.67 o 
  -2  11  10      798.71      826.43    113.26 o 
  -1  11  10     4013.38     3797.80    184.38 o 
   0  11  10     1631.53     1572.95    140.26 o 
   1  11  10     4785.60     4951.00    212.66 o 
   2  11  10     7192.15     7904.72    387.27 o 
   3  11  10      430.44      257.61    112.88 o 
   4  11  10      247.60      183.92    120.84 o 
   5  11  10      695.52      653.75    135.58 o 
   6  11  10     4768.46     4928.85    245.76 o 
   7  11  10     2227.86     2035.91    207.38 o 
   8  11  10       28.69      -52.35    125.80 o 
   9  11  10        8.56     -171.00    159.32 o 
 -13  12  10        3.16      463.95    322.97 o 
 -12  12  10      577.30      808.09    333.67 o 
 -11  12  10       13.27      -40.39    180.69 o 
 -10  12  10      580.10      293.24    189.77 o 
  -9  12  10        5.98       90.39    173.54 o 
  -8  12  10      721.30      930.98    269.94 o 
  -7  12  10     1244.80     1105.22    193.23 o 
  -6  12  10       75.27      142.35     99.60 o 
  -5  12  10     1518.41     1862.41    238.28 o 
  -4  12  10      376.42      533.73    108.86 o 
  -3  12  10      508.69      566.03    105.95 o 
  -2  12  10      107.95       50.42     90.94 o 
  -1  12  10      102.86      168.82     96.33 o 
   0  12  10     1075.32     1448.15    139.49 o 
   1  12  10      378.37      358.86    111.29 o 
   2  12  10        6.51      -66.93     94.34 o 
   3  12  10       46.89     -100.61    105.27 o 
   4  12  10     1026.47      955.99    143.21 o 
   5  12  10      114.21      204.35    121.58 o 
   6  12  10       89.18        0.73    144.31 o 
   7  12  10      405.66      208.81    161.76 o 
   8  12  10      245.93      306.12    170.73 o 
   9  12  10       97.07      172.08    169.56 o 
 -13  13  10      282.86      564.11    319.26 o 
 -12  13  10      150.53       50.63    276.27 o 
 -11  13  10      970.35      592.92    301.81 o 
 -10  13  10      291.21      203.60    262.96 o 
  -9  13  10     4571.86     4858.13    489.70 o 
  -8  13  10     1017.30     1019.77    282.60 o 
  -7  13  10        2.04     -107.17    147.07 o 
  -6  13  10     2007.58     2113.02    182.18 o 
  -5  13  10      579.24      742.39    140.42 o 
  -4  13  10     9871.02    10465.72    399.26 o 
  -3  13  10      437.81      229.22    116.71 o 
  -2  13  10        1.00       96.35    109.37 o 
  -1  13  10      393.20      547.44    132.84 o 
   0  13  10     2143.75     2107.17    254.30 o 
   1  13  10     9111.65     9420.20    328.00 o 
   2  13  10     1425.92     1604.03    181.35 o 
   3  13  10     2429.54     3070.41    229.26 o 
   4  13  10       60.84      175.13    141.99 o 
   5  13  10     4187.07     4154.55    402.18 o 
   6  13  10     2334.55     2616.70    238.66 o 
   7  13  10      694.26      862.72    205.31 o 
   8  13  10     1423.36     1432.93    216.64 o 
   9  13  10      221.47      117.55    175.73 o 
 -12  14  10        2.34      -93.18    255.32 o 
 -11  14  10      174.45     -117.62    263.40 o 
 -10  14  10      133.97      219.10    271.25 o 
  -9  14  10      327.34      576.77    282.38 o 
  -8  14  10      233.73      250.38    173.63 o 
  -7  14  10       11.86       98.74    145.17 o 
  -6  14  10      127.75       35.72    113.98 o 
  -5  14  10        8.35       44.06    106.22 o 
  -4  14  10       19.03      131.90    100.92 o 
  -3  14  10      109.38      106.37    113.44 o 
  -2  14  10      408.66      450.38    112.09 o 
  -1  14  10       58.22      -52.15    109.11 o 
   0  14  10      117.35       19.21    121.66 o 
   1  14  10       22.80       11.08    120.70 o 
   2  14  10      143.42      -10.65    120.62 o 
   3  14  10        5.41      109.59    130.42 o 
   4  14  10      112.74      -98.51    128.75 o 
   5  14  10      157.54      304.46    158.42 o 
   6  14  10      293.78      396.68    168.88 o 
   7  14  10       58.68      279.56    172.91 o 
   8  14  10       28.86       74.03    257.60 o 
  -8  15  10      406.68      146.65    252.05 o 
  -7  15  10      138.78      162.58    223.03 o 
  -6  15  10      542.93      353.25    156.88 o 
  -5  15  10     4577.80     4356.63    277.43 o 
  -4  15  10     1415.03     1377.30    190.15 o 
  -3  15  10     1043.43     1420.04    195.27 o 
  -2  15  10      140.90       40.87    112.98 o 
  -1  15  10     1089.14     1463.10    378.73 o 
   0  15  10     3437.31     3795.92    285.93 o 
   1  15  10     1267.62     1229.31    206.46 o 
   2  15  10     5930.66     5568.47    836.35 o 
   3  15  10      186.09      239.52    164.95 o 
   4  15  10      872.96      992.50    213.38 o 
   5  15  10      863.68     1235.74    230.82 o 
   6  15  10     1941.77     1971.19    389.31 o 
   7  15  10     2884.24     2779.50    464.17 o 
  -9  16  10      406.18      213.21    306.39 o 
  -8  16  10      132.41      -48.45    222.15 o 
  -7  16  10      252.65      650.97    272.78 o 
  -6  16  10      204.69       67.16    138.30 o 
  -5  16  10        9.14      -69.03    126.99 o 
  -4  16  10       56.95      -83.68    208.19 o 
  -3  16  10      247.81       48.46    139.88 o 
  -2  16  10     2070.81     2037.41    182.34 o 
  -1  16  10       39.56      -13.08    147.47 o 
   0  16  10       20.78      214.48    157.82 o 
   1  16  10      207.57      346.26    273.87 o 
   2  16  10       41.19       71.58    158.76 o 
   3  16  10       59.06      136.83    164.71 o 
   4  16  10       16.71       -4.54    167.26 o 
   5  16  10      370.82      352.93    199.00 o 
   6  16  10        4.28     -133.10    181.55 o 
   7  16  10       29.96     -178.58    189.76 o 
  -9  17  10      635.34      475.29    312.50 o 
  -8  17  10     1150.30      727.34    309.66 o 
  -7  17  10      145.87      -85.11    228.26 o 
  -6  17  10       96.45      105.00    146.24 o 
  -5  17  10     1679.37     1850.92    181.80 o 
  -4  17  10     1210.87     1055.27    271.47 o 
  -3  17  10      982.86     1001.55    157.09 o 
  -2  17  10        7.24       62.51    144.43 o 
  -1  17  10        1.94      162.87    159.99 o 
   0  17  10     2452.20     2355.10    252.29 o 
   1  17  10     3453.64     3684.06    305.28 o 
   2  17  10     1287.76     1100.12    365.64 o 
   3  17  10        0.16      -75.13    169.12 o 
   4  17  10        4.65      188.08    186.51 o 
   5  17  10     1656.56     1706.17    558.22 o 
   6  17  10     1479.04     1697.09    278.57 o 
  -9  18  10       79.64     -186.58    277.15 o 
  -8  18  10      317.40      675.19    315.77 o 
  -7  18  10      231.06       20.73    238.52 o 
  -6  18  10       20.49      186.34    159.62 o 
  -5  18  10      328.06      106.93    397.93 o 
  -4  18  10       83.16       53.94    248.34 o 
  -3  18  10      463.89      600.22    146.08 o 
  -2  18  10      236.14      266.52    268.42 o 
  -1  18  10      250.84      -88.23    376.44 o 
   0  18  10      582.07      602.68    196.65 o 
   1  18  10      174.42       19.63    165.31 o 
   2  18  10        3.77      -45.91    230.88 o 
   3  18  10       22.27       55.51    174.83 o 
   4  18  10     1106.58     1396.73    250.59 o 
   5  18  10       44.77      295.68    201.85 o 
  -8  19  10       11.65     -333.01    248.12 o 
  -7  19  10      293.54      320.35    270.16 o 
  -6  19  10      218.71       51.91    162.24 o 
  -5  19  10      656.63      506.50    257.94 o 
  -4  19  10      750.87      686.62    257.15 o 
  -3  19  10      469.96      330.75    139.57 o 
  -2  19  10      616.42      383.45    176.39 o 
  -1  19  10      257.02      352.07    177.24 o 
   0  19  10      963.53     1190.43    217.70 o 
   1  19  10     2134.08     1945.95    257.22 o 
   2  19  10      384.96      224.87    190.36 o 
   3  19  10      341.95       13.97    322.86 o 
   4  19  10      299.46      186.75    199.70 o 
  -7  20  10       67.07      141.63    250.09 o 
  -6  20  10      848.42      895.87    484.02 o 
  -5  20  10        8.20      -22.48    233.06 o 
  -4  20  10        0.98       41.69    202.92 o 
  -3  20  10       29.36      126.72    135.15 o 
  -2  20  10      356.40      663.75    317.95 o 
  -1  20  10      655.32      844.23    288.28 o 
   0  20  10       55.77      144.76    172.65 o 
   1  20  10      387.59       94.72    258.92 o 
   2  20  10        6.22       21.16    179.16 o 
   3  20  10      657.18      301.01    364.87 o 
  -5  21  10      146.74       61.85    172.74 o 
  -4  21  10     1696.10     1759.73    205.56 o 
  -3  21  10      538.98      574.98    236.87 o 
  -2  21  10      121.12      -89.80    169.25 o 
  -1  21  10       42.89       10.27    174.70 o 
   0  21  10      542.10      602.30    205.23 o 
   1  21  10      692.64      611.53    222.84 o 
 -15   1  11      646.31      835.24    258.15 o 
 -14   1  11      628.37      328.04    210.55 o 
 -13   1  11      669.72      305.15    191.45 o 
 -12   1  11     1412.26     1103.07    258.32 o 
 -11   1  11     4213.14     4186.69    349.00 o 
 -10   1  11     2277.96     1426.12    243.57 o 
  -9   1  11     1507.54     1286.53    226.83 o 
  -8   1  11      455.62      423.56    177.85 o 
  -7   1  11     1393.24     1525.61    245.61 o 
  -6   1  11     7099.29     7295.96    369.15 o 
  -5   1  11     2238.05     2351.75    145.65 o 
  -4   1  11     3037.51     3171.66    162.55 o 
  -3   1  11      477.64      651.87    106.43 o 
  -2   1  11     3418.71     3476.14    172.18 o 
  -1   1  11    10406.04    10425.13    273.87 o 
   0   1  11     4327.05     4456.07    196.94 o 
   1   1  11      468.40      536.66    113.14 o 
   2   1  11     1267.78     1278.37    137.84 o 
   3   1  11     2690.95     2701.57    181.09 o 
   4   1  11    10451.97    10429.91    333.22 o 
   5   1  11     2451.31     2398.88    187.60 o 
   6   1  11     1147.89     1348.04    161.68 o 
   7   1  11       63.72     -119.97    114.67 o 
   8   1  11      310.10      247.93    182.55 o 
   9   1  11     3137.44     3200.22    232.61 o 
  10   1  11     2136.55     1967.66    215.31 o 
 -15   2  11       14.40      309.76    223.78 o 
 -14   2  11      106.81      -28.05    200.81 o 
 -13   2  11       38.13       -8.58    186.45 o 
 -12   2  11       41.26      202.70    193.47 o 
 -11   2  11      255.07      357.54    351.12 o 
 -10   2  11       97.15       25.49    171.63 o 
  -9   2  11      237.63      -14.07    157.02 o 
  -8   2  11       22.90      -72.18    220.95 o 
  -7   2  11       71.33      155.07    154.41 o 
  -6   2  11       35.44     -104.50    129.49 o 
  -5   2  11       16.06       19.27     82.34 o 
  -4   2  11      170.38      165.73    122.72 o 
  -3   2  11       14.72       45.54     94.52 o 
  -2   2  11     1540.87     1612.62    134.05 o 
  -1   2  11       22.99      -66.12     96.79 o 
   0   2  11      898.66      758.57    119.14 o 
   1   2  11       49.82       42.12     93.98 o 
   2   2  11        0.54      -41.28     92.88 o 
   3   2  11      692.89     1125.59    140.56 o 
   4   2  11        4.66      -62.77    101.51 o 
   5   2  11        0.13        4.45    115.48 o 
   6   2  11      148.83       74.56    116.77 o 
   7   2  11       58.43      231.69    133.65 o 
   8   2  11      302.40      138.94    134.24 o 
   9   2  11        0.94      -84.64    133.97 o 
  10   2  11      114.98       26.16    153.46 o 
 -15   3  11     1174.27     1521.02    294.74 o 
 -14   3  11        6.93     -132.44    196.50 o 
 -13   3  11       20.95      110.54    197.09 o 
 -12   3  11     3812.07     3755.72    348.94 o 
 -11   3  11     1162.71     1280.38    251.21 o 
 -10   3  11     3155.01     1947.74    256.33 o 
  -9   3  11      891.79      651.92    210.88 o 
  -8   3  11      709.23      561.64    186.11 o 
  -7   3  11     4748.38     5181.29    340.09 o 
  -6   3  11     2978.73     3077.09    273.51 o 
  -5   3  11     7930.29     7731.97    227.92 o 
  -4   3  11       83.93      189.50     92.43 o 
  -3   3  11       21.32        8.09     86.73 o 
  -2   3  11     4636.59     4631.78    194.94 o 
  -1   3  11     6025.44     5730.55    211.25 o 
   0   3  11     6491.84     6448.72    224.86 o 
   1   3  11       12.94       10.38     90.98 o 
   2   3  11       13.03      -51.90     92.42 o 
   3   3  11     3890.35     4025.14    204.79 o 
   4   3  11     6156.00     6579.80    257.32 o 
   5   3  11     3437.74     3531.01    236.68 o 
   6   3  11      962.11      656.92    143.72 o 
   7   3  11      610.18      766.19    155.99 o 
   8   3  11     2058.32     2035.53    245.94 o 
   9   3  11     1723.16     1471.58    193.51 o 
  10   3  11     2216.96     2128.96    218.90 o 
 -15   4  11       26.20      317.81    237.38 o 
 -14   4  11      193.53       80.01    487.52 o 
 -13   4  11      109.08      318.55    214.05 o 
 -12   4  11      192.12     -103.02    247.14 o 
 -11   4  11      184.09      139.47    196.73 o 
 -10   4  11       63.18      -22.53    164.84 o 
  -9   4  11       79.80     -121.26    150.19 o 
  -8   4  11     1020.56     1408.75    284.57 o 
  -7   4  11      431.58      536.67    177.52 o 
  -6   4  11      244.11      326.39    165.43 o 
  -5   4  11      284.64      346.33    104.95 o 
  -4   4  11     1215.06     1272.33    125.92 o 
  -3   4  11     3206.19     3427.24    172.66 o 
  -2   4  11      695.55      716.03    111.19 o 
  -1   4  11        4.09      -55.62     87.66 o 
   0   4  11        6.56       -7.74     89.42 o 
   1   4  11      848.95      705.60    118.96 o 
   2   4  11      663.39      810.54    125.39 o 
   3   4  11      181.93       69.59    128.42 o 
   4   4  11      363.52      298.36    115.46 o 
   5   4  11        0.92      -57.78    128.76 o 
   6   4  11      756.89      759.23    194.78 o 
   7   4  11       74.43       46.65    123.60 o 
   8   4  11      560.20      719.88    159.10 o 
   9   4  11      755.58      570.33    157.60 o 
  10   4  11      135.20      273.47    158.66 o 
 -14   5  11        8.17     -145.07    201.80 o 
 -13   5  11      103.70     -154.63    237.21 o 
 -12   5  11     1077.11     1020.22    388.77 o 
 -11   5  11     1608.12      804.95    267.22 o 
 -10   5  11     1999.03     1855.52    264.59 o 
  -9   5  11      341.49      170.05    174.40 o 
  -8   5  11       30.27     -258.69    205.90 o 
  -7   5  11     1530.72     1677.57    321.77 o 
  -6   5  11     2750.61     3576.69    293.42 o 
  -5   5  11     5528.69     6881.71    268.59 o 
  -4   5  11     2112.83     1944.31    144.95 o 
  -3   5  11       34.51       54.44     90.82 o 
  -2   5  11     5001.71     5110.30    262.28 o 
  -1   5  11     5521.70     5935.21    222.24 o 
   0   5  11     3377.21     3919.99    258.98 o 
   1   5  11     1749.54     1991.04    201.46 o 
   2   5  11      352.08      248.63    106.08 o 
   3   5  11     2807.67     2822.22    182.13 o 
   4   5  11     2403.66     2093.24    175.57 o 
   5   5  11     4740.51     4818.54    238.01 o 
   6   5  11      634.22      421.84    134.09 o 
   7   5  11       13.75      200.02    132.57 o 
   8   5  11      341.74      362.69    143.85 o 
   9   5  11     2143.96     2184.12    244.83 o 
  10   5  11     1742.84     1935.49    216.27 o 
 -14   6  11      315.33      209.08    222.12 o 
 -13   6  11      635.89      662.80    248.98 o 
 -12   6  11       52.57      -77.45    559.09 o 
 -11   6  11       96.72      121.58    181.18 o 
 -10   6  11      475.58      366.40    206.85 o 
  -9   6  11      615.38      740.04    197.38 o 
  -8   6  11     2174.09     2167.93    261.14 o 
  -7   6  11     1037.66     1035.12    200.93 o 
  -6   6  11      835.74     1086.64    208.54 o 
  -5   6  11      311.90      293.61    225.00 o 
  -4   6  11     2133.96     2019.96    146.28 o 
  -3   6  11     6283.34     6146.19    244.70 o 
  -2   6  11      995.40      681.99    129.03 o 
  -1   6  11       50.86      192.82     97.88 o 
   0   6  11     2425.97     2459.95    165.44 o 
   1   6  11      799.95      774.28    174.03 o 
   2   6  11      836.73     1142.28    261.43 o 
   3   6  11     2239.35     2629.35    178.23 o 
   4   6  11       19.59       13.75    107.79 o 
   5   6  11      339.45      411.09    130.27 o 
   6   6  11      138.88       95.09    120.83 o 
   7   6  11     1233.11     1297.75    181.37 o 
   8   6  11     1331.28     1076.37    172.28 o 
   9   6  11       99.64       42.18    144.11 o 
  10   6  11      199.33      -52.76    195.96 o 
 -14   7  11      145.00      219.98    229.03 o 
 -13   7  11      246.31      144.31    229.35 o 
 -12   7  11      213.01      436.48    203.61 o 
 -11   7  11     2610.77     1750.88    265.64 o 
 -10   7  11       57.46     -110.83    167.62 o 
  -9   7  11     1884.96     1380.19    244.76 o 
  -8   7  11      992.16      897.98    207.42 o 
  -7   7  11      897.31     1271.66    351.56 o 
  -6   7  11     1692.06     1993.75    242.65 o 
  -5   7  11      841.36      725.43    133.85 o 
  -4   7  11     5119.34     5489.99    278.85 o 
  -3   7  11     1291.94     1628.48    141.95 o 
  -2   7  11      477.41      404.69    104.68 o 
  -1   7  11     3151.19     3130.36    217.63 o 
   0   7  11     4601.96     4277.60    205.40 o 
   1   7  11     2382.50     2204.74    217.59 o 
   2   7  11      793.22      731.86    128.59 o 
   3   7  11      395.02      405.53    120.23 o 
   4   7  11     3592.07     3924.48    366.61 o 
   5   7  11     2602.50     2742.34    196.95 o 
   6   7  11      306.77      273.50    132.26 o 
   7   7  11      198.87      411.59    151.85 o 
   8   7  11      117.42      114.04    141.59 o 
   9   7  11      936.15      792.75    175.12 o 
 -14   8  11      294.31       91.91    220.68 o 
 -13   8  11     1168.54     1240.61    275.67 o 
 -12   8  11      220.34      165.54    195.89 o 
 -11   8  11       36.60       82.86    181.16 o 
 -10   8  11      231.56      214.15    181.97 o 
  -9   8  11      421.27      779.86    211.12 o 
  -8   8  11     4367.35     4500.83    329.91 o 
  -7   8  11     2001.25     2658.19    838.97 o 
  -6   8  11      204.43      394.15    176.30 o 
  -5   8  11      335.33      208.11    149.75 o 
  -4   8  11     1550.38     1712.75    139.49 o 
  -3   8  11     5772.39     6144.66    203.29 o 
  -2   8  11     2047.40     2189.65    153.85 o 
  -1   8  11      603.59      678.81    117.88 o 
   0   8  11      551.35      282.95    109.19 o 
   1   8  11     2407.03     2581.85    175.07 o 
   2   8  11     2622.61     2555.46    190.72 o 
   3   8  11      925.63     1057.91    144.86 o 
   4   8  11      132.19       85.16    131.85 o 
   5   8  11       81.03       61.71    115.81 o 
   6   8  11     1569.10     1408.38    167.88 o 
   7   8  11     2379.38     2452.44    206.40 o 
   8   8  11      332.18      431.49    151.19 o 
   9   8  11       89.65     -199.73    133.15 o 
 -13   9  11       71.28      138.26    197.43 o 
 -12   9  11      259.49      226.94    206.62 o 
 -11   9  11      372.64      372.94    201.43 o 
 -10   9  11      898.46      931.01    345.34 o 
  -9   9  11        7.53      313.40    367.82 o 
  -8   9  11      448.15      359.37    181.84 o 
  -7   9  11      784.84      627.84    176.75 o 
  -6   9  11     1251.47     1190.02    214.39 o 
  -5   9  11     2563.07     2920.25    199.00 o 
  -4   9  11       23.97      -10.39     85.12 o 
  -3   9  11      470.73      474.02    106.08 o 
  -2   9  11      615.08      609.18    113.39 o 
  -1   9  11     2626.81     2858.13    170.77 o 
   0   9  11     1734.83     1689.28    152.56 o 
   1   9  11      306.10      335.02    115.03 o 
   2   9  11     1032.87      995.38    146.94 o 
   3   9  11     1331.79     1317.04    154.84 o 
   4   9  11      932.22     1063.89    151.04 o 
   5   9  11      373.73      419.83    133.30 o 
   6   9  11      835.40      664.60    148.25 o 
   7   9  11        7.42      -34.94    128.96 o 
   8   9  11      483.06      286.90    149.33 o 
   9   9  11      128.00        4.20    149.53 o 
 -13  10  11      521.05      731.81    243.22 o 
 -12  10  11      419.16      136.53    374.69 o 
 -11  10  11        8.22      244.56    201.15 o 
 -10  10  11      128.56        4.25    179.09 o 
  -9  10  11     3335.98     3099.57    319.26 o 
  -8  10  11     1430.16     1444.67    227.82 o 
  -7  10  11     2535.20     3168.46    836.57 o 
  -6  10  11        4.63     -147.91    181.24 o 
  -5  10  11      830.30     1167.35    199.02 o 
  -4  10  11     2399.25     3007.14    173.18 o 
  -3  10  11     2235.19     2196.77    232.96 o 
  -2  10  11     2647.64     3022.70    175.59 o 
  -1  10  11        1.19       92.61     95.43 o 
   0  10  11       12.65      -37.61     96.31 o 
   1  10  11     3220.17     3072.17    187.32 o 
   2  10  11     3449.51     3396.80    200.02 o 
   3  10  11     1532.30     1710.75    166.20 o 
   4  10  11       75.48       41.26    110.96 o 
   5  10  11      369.69      444.35    141.08 o 
   6  10  11     1622.19     1638.26    183.77 o 
   7  10  11     1007.30     1277.78    177.96 o 
   8  10  11     1332.42     1544.30    193.85 o 
   9  10  11      211.96      267.45    154.60 o 
 -13  11  11      102.98      172.49    237.27 o 
 -12  11  11      648.73       36.16    200.66 o 
 -11  11  11       21.90       72.74    191.64 o 
 -10  11  11      323.28      173.44    367.27 o 
  -9  11  11        8.01       65.85    171.32 o 
  -8  11  11       51.22      111.09    149.86 o 
  -7  11  11     3888.87     3967.20    306.62 o 
  -6  11  11      819.63      979.51    220.08 o 
  -5  11  11      823.06      802.59    222.73 o 
  -4  11  11        3.39       36.07    104.57 o 
  -3  11  11      128.36     -123.84     87.17 o 
  -2  11  11     1823.92     2110.47    216.90 o 
  -1  11  11        2.27      -75.96     94.43 o 
   0  11  11     2481.49     2837.26    233.59 o 
   1  11  11      347.19      297.65    114.26 o 
   2  11  11      162.59       -6.82    105.70 o 
   3  11  11       56.79      267.30    121.55 o 
   4  11  11       21.47      -98.14    107.13 o 
   5  11  11     2087.70     1850.94    181.70 o 
   6  11  11       51.36       -9.82    130.94 o 
   7  11  11       70.30      143.39    139.72 o 
   8  11  11       13.02     -104.25    136.24 o 
 -12  12  11      594.90      419.43    304.86 o 
 -11  12  11       24.65     -229.35    256.85 o 
 -10  12  11      103.78      243.76    279.11 o 
  -9  12  11     1572.92     1840.95    368.36 o 
  -8  12  11     4160.79     5834.47    514.14 o 
  -7  12  11      946.10     1171.43    321.45 o 
  -6  12  11       57.83       -1.04    115.06 o 
  -5  12  11      240.15      114.94    142.96 o 
  -4  12  11     4170.77     3816.09    193.28 o 
  -3  12  11     3742.80     3623.53    186.58 o 
  -2  12  11      911.26     1022.40    127.27 o 
  -1  12  11      152.25      322.32    111.41 o 
   0  12  11      295.57      111.23    104.89 o 
   1  12  11     3354.98     3412.94    198.23 o 
   2  12  11     2017.33     1851.68    167.57 o 
   3  12  11     2009.00     2223.57    183.71 o 
   4  12  11      217.64      120.85    142.12 o 
   5  12  11      643.28      349.99    162.98 o 
   6  12  11      807.77      826.16    186.87 o 
   7  12  11     2145.89     2083.11    348.41 o 
   8  12  11     1319.80     1250.88    219.61 o 
 -12  13  11        4.86      323.19    294.17 o 
 -11  13  11      216.79     -270.38    257.07 o 
 -10  13  11      177.21      249.65    284.78 o 
  -9  13  11      115.69       64.16    229.79 o 
  -8  13  11      653.70      709.23    286.31 o 
  -7  13  11       13.65      -84.89    227.17 o 
  -6  13  11     1247.45     1083.48    194.63 o 
  -5  13  11      720.14      686.48    176.02 o 
  -4  13  11       23.89       -9.38    109.91 o 
  -3  13  11      292.84      320.05    123.34 o 
  -2  13  11        1.95      280.86    143.82 o 
  -1  13  11      973.22      906.03    153.79 o 
   0  13  11      386.32      154.62    249.44 o 
   1  13  11       21.27      -27.38    129.33 o 
   2  13  11        0.67      -70.25    127.03 o 
   3  13  11        0.28       37.75    133.44 o 
   4  13  11      925.86      683.95    170.43 o 
   5  13  11       13.92       -7.27    145.17 o 
   6  13  11        1.15      -48.35    151.35 o 
   7  13  11        3.78      -60.87    160.17 o 
 -11  14  11      434.01      344.58    307.70 o 
 -10  14  11     1032.57      838.86    330.17 o 
  -9  14  11     1871.90     2309.26    404.81 o 
  -8  14  11     1602.80     1380.93    339.99 o 
  -7  14  11      679.56      609.28    278.02 o 
  -6  14  11     1061.42     1556.49    217.42 o 
  -5  14  11     1377.85     1310.42    264.05 o 
  -4  14  11     1789.95     2247.57    187.60 o 
  -3  14  11     2610.95     2708.71    203.79 o 
  -2  14  11     2932.73     3139.16    367.82 o 
  -1  14  11      135.56       37.52    123.54 o 
   0  14  11     1515.06     1144.69    217.34 o 
   1  14  11      399.10      471.21    192.59 o 
   2  14  11     4557.88     4241.66    261.52 o 
   3  14  11     1536.07     1516.88    198.57 o 
   4  14  11        1.08      -45.51    158.76 o 
   5  14  11      306.51      142.63    159.23 o 
   6  14  11     1016.12      704.39    189.52 o 
   7  14  11     2271.49     1845.43    240.74 o 
  -7  15  11       86.71      176.76    253.14 o 
  -6  15  11       82.84      -28.15    202.51 o 
  -5  15  11       10.30       65.90    210.59 o 
  -4  15  11      232.71      362.78    161.14 o 
  -3  15  11      168.60      274.98    160.65 o 
  -2  15  11       13.01     -109.77    141.85 o 
  -1  15  11        4.42     -106.34    141.28 o 
   0  15  11        8.66       11.87    150.29 o 
   1  15  11       97.90      -18.46    159.34 o 
   2  15  11       89.30      164.07    223.03 o 
   3  15  11        3.76       85.64    166.50 o 
   4  15  11       25.50     -103.56    165.34 o 
   5  15  11        5.47      115.33    188.10 o 
   6  15  11       11.39       62.54    194.85 o 
  -6  16  11        7.18     -247.25    197.49 o 
  -5  16  11        2.20      200.11    227.17 o 
  -4  16  11     1098.60      855.96    183.75 o 
  -3  16  11     2821.21     3067.46    270.02 o 
  -2  16  11     1154.15     1523.49    557.89 o 
  -1  16  11      202.17       65.00    154.91 o 
   0  16  11      142.96      116.69    162.18 o 
   1  16  11     2921.18     3029.30    515.23 o 
   2  16  11     1557.53     1141.00    220.11 o 
   3  16  11      381.38      353.93    193.15 o 
   4  16  11      278.08       98.72    188.41 o 
   5  16  11      500.49      281.51    211.09 o 
  -8  17  11        9.13     -345.34    230.23 o 
  -6  17  11       52.98      -47.14    199.24 o 
  -5  17  11        5.75      550.80    261.43 o 
  -4  17  11      647.59      505.85    260.12 o 
  -3  17  11       53.92      -76.47    232.74 o 
  -2  17  11       17.86      -71.25    154.65 o 
  -1  17  11      195.52      284.65    174.06 o 
   0  17  11       94.27      184.00    175.19 o 
   1  17  11       79.52       42.07    167.29 o 
   2  17  11        6.05       63.44    171.64 o 
   3  17  11       91.81        5.21    406.88 o 
   4  17  11      162.65       47.92    186.77 o 
  -8  18  11      251.29     -153.19    285.88 o 
  -6  18  11      170.51       21.60    213.42 o 
  -5  18  11      460.81      612.56    264.71 o 
  -4  18  11     1988.63     1920.60    369.67 o 
  -3  18  11      335.96      682.65    192.50 o 
  -2  18  11     1804.34     1932.97    247.51 o 
  -1  18  11      129.73      141.20    168.22 o 
   0  18  11      760.73      585.50    366.29 o 
   1  18  11      695.22      798.14    213.02 o 
   2  18  11      610.55      495.85    201.59 o 
   3  18  11     1519.82     1660.86    574.37 o 
  -6  19  11      816.65      956.92    301.59 o 
  -5  19  11      187.73      271.47    249.87 o 
  -4  19  11       10.33       62.76    219.97 o 
  -3  19  11       17.11       23.51    161.19 o 
  -2  19  11       14.63     -115.85    158.94 o 
  -1  19  11      285.95      265.03    178.92 o 
   0  19  11       20.37      186.80    186.29 o 
   1  19  11      354.09     -164.79    177.20 o 
   2  19  11       31.61       85.20    182.91 o 
  -4  20  11      646.73      562.34    197.43 o 
  -3  20  11     2453.64     2454.49    649.98 o 
  -2  20  11      316.51      235.40    191.80 o 
  -1  20  11        0.08     -168.39    167.04 o 
   0  20  11      148.18      141.48    188.98 o 
 -14   0  12      501.88     1050.10    378.18 o 
 -13   0  12        0.32      110.64    292.86 o 
 -12   0  12      674.20      348.94    310.75 o 
 -11   0  12      526.42      394.33    288.93 o 
 -10   0  12     5001.67     2878.17    448.45 o 
  -9   0  12     2405.36     1700.63    373.38 o 
  -8   0  12      877.25     1098.33    322.97 o 
  -7   0  12      769.31     1019.11    303.99 o 
  -6   0  12     4810.59     4419.93    466.57 o 
  -5   0  12     6048.87     6921.67    559.53 o 
  -4   0  12      590.05      287.26    225.64 o 
  -3   0  12     2334.60     3013.09    241.69 o 
  -2   0  12      421.99      625.97    160.44 o 
  -1   0  12     5252.95     5096.02    306.68 o 
   0   0  12     4972.65     5610.33    325.77 o 
   1   0  12      256.30      155.59    218.23 o 
   2   0  12     1658.30     1781.01    233.14 o 
   3   0  12        2.32      -62.63    147.62 o 
   4   0  12     1919.64     1990.87    260.11 o 
   5   0  12     1337.33     1218.85    235.64 o 
   6   0  12     2243.06     2411.23    419.76 o 
   7   0  12     2483.32     2383.29    339.78 o 
   8   0  12      215.69      250.53    288.60 o 
   9   0  12     1217.45     1127.06    525.16 o 
 -14   1  12      235.44       82.94    215.22 o 
 -13   1  12       54.60       40.22    191.43 o 
 -12   1  12       14.49       61.06    186.89 o 
 -11   1  12       50.80       -1.38    186.91 o 
 -10   1  12       10.17     -271.40    182.88 o 
  -9   1  12      718.53      359.61    256.74 o 
  -8   1  12      653.99      669.11    202.42 o 
  -7   1  12      138.37      -32.42    146.34 o 
  -6   1  12       11.42      -78.17    167.49 o 
  -5   1  12      170.80       98.44    159.45 o 
  -4   1  12        1.26       46.89     91.69 o 
  -3   1  12      443.52      375.31    103.35 o 
  -2   1  12     2482.89     2539.54    165.70 o 
  -1   1  12      266.88      237.99    103.69 o 
   0   1  12        6.82       80.24    100.76 o 
   1   1  12     1064.15     1048.72    140.34 o 
   2   1  12      151.27       51.80    110.18 o 
   3   1  12      404.15      300.63    122.49 o 
   4   1  12       31.91      -15.06    118.99 o 
   5   1  12      102.09       71.62    118.43 o 
   6   1  12       31.11       33.06    126.83 o 
   7   1  12        4.41       89.92    133.61 o 
   8   1  12        1.08       67.86    142.66 o 
   9   1  12       93.32     -110.85    146.39 o 
 -14   2  12      425.93       19.05    211.69 o 
 -13   2  12      133.20      169.76    204.35 o 
 -12   2  12      664.76       20.48    188.23 o 
 -11   2  12     1299.72      923.09    233.11 o 
 -10   2  12      961.86     1012.51    363.13 o 
  -9   2  12     3684.42     3014.12    348.07 o 
  -8   2  12     1465.66     1350.12    246.81 o 
  -7   2  12     1553.66     1164.39    225.64 o 
  -6   2  12     3801.70     3933.07    966.08 o 
  -5   2  12     6818.25     6668.04    384.76 o 
  -4   2  12     6394.27     5855.05    424.16 o 
  -3   2  12      298.67      185.48    105.64 o 
  -2   2  12     1202.21     1332.93    134.34 o 
  -1   2  12     1747.87     1995.84    188.74 o 
   0   2  12     4357.41     4595.84    216.01 o 
   1   2  12     4193.55     4755.70    220.14 o 
   2   2  12      224.32      384.37    118.93 o 
   3   2  12       78.44       50.27    157.84 o 
   4   2  12      501.81      262.04    127.51 o 
   5   2  12     3484.95     3575.58    225.62 o 
   6   2  12     2067.70     1932.85    192.63 o 
   7   2  12      765.59      559.29    157.07 o 
   8   2  12        6.55        2.21    143.39 o 
   9   2  12     1119.93      829.48    186.16 o 
 -14   3  12        1.10     -209.52    201.29 o 
 -13   3  12       31.20     -175.98    193.24 o 
 -12   3  12      712.90      231.32    214.89 o 
 -11   3  12       44.53     -236.85    183.72 o 
 -10   3  12        0.34     -178.42    284.24 o 
  -9   3  12       16.11      337.40    193.40 o 
  -8   3  12      602.60      530.75    201.07 o 
  -7   3  12      432.03      317.36    180.07 o 
  -6   3  12       77.15       56.83    155.98 o 
  -5   3  12      848.19     1041.20    152.45 o 
  -4   3  12      210.72      266.69     99.26 o 
  -3   3  12      779.44      877.76    121.66 o 
  -2   3  12        6.25       43.02     94.34 o 
  -1   3  12      106.55       53.36     95.67 o 
   0   3  12      657.75      785.91    126.91 o 
   1   3  12      100.74       68.13    103.60 o 
   2   3  12      229.07      234.13    117.02 o 
   3   3  12      374.05      403.77    123.68 o 
   4   3  12      884.46      855.80    148.35 o 
   5   3  12        0.02      125.28    125.92 o 
   6   3  12       95.17        9.42    128.24 o 
   7   3  12       35.63      -49.39    129.62 o 
   8   3  12      370.94      401.81    158.14 o 
   9   3  12      196.08       21.57    151.68 o 
 -14   4  12      738.57      776.55    432.85 o 
 -13   4  12       37.86      206.74    283.91 o 
 -12   4  12        2.93      303.30    209.18 o 
 -11   4  12     1376.86     1153.90    251.27 o 
 -10   4  12     2423.62     1898.22    318.61 o 
  -9   4  12     2209.48     1999.03    305.95 o 
  -8   4  12       16.85     -201.94    134.63 o 
  -7   4  12       87.42       78.12    161.98 o 
  -6   4  12     3606.18     4364.08    480.10 o 
  -5   4  12     6650.88     6951.19    283.10 o 
  -4   4  12     5130.81     4996.71    286.25 o 
  -3   4  12     1594.03     1294.70    142.59 o 
  -2   4  12      118.96       35.87     97.55 o 
  -1   4  12     8777.74     8724.25    293.78 o 
   0   4  12     1450.07     1507.51    202.63 o 
   1   4  12     3580.13     3422.96    200.85 o 
   2   4  12     2186.25     1766.64    166.27 o 
   3   4  12        1.90       15.69    111.38 o 
   4   4  12     2061.57     2564.90    197.68 o 
   5   4  12     1705.79     1583.68    178.37 o 
   6   4  12     1600.05     1798.26    317.22 o 
   7   4  12      863.34      968.62    170.44 o 
   8   4  12       63.91      -59.84    202.38 o 
   9   4  12      679.96     1008.58    228.25 o 
 -14   5  12        9.11     -203.87    207.33 o 
 -13   5  12      598.19      -71.56    207.97 o 
 -12   5  12       36.18      120.90    204.84 o 
 -11   5  12     1000.22     1016.46    248.27 o 
 -10   5  12       44.05      150.18    195.49 o 
  -9   5  12      129.76      482.80    211.25 o 
  -8   5  12      895.48     1413.34    243.46 o 
  -7   5  12      664.88      988.06    223.04 o 
  -6   5  12     2409.91     2638.09    278.16 o 
  -5   5  12      189.13       50.89    112.39 o 
  -4   5  12       11.57      -52.80     95.82 o 
  -3   5  12     3527.49     3503.14    182.16 o 
  -2   5  12     3263.83     3615.38    187.37 o 
  -1   5  12     1019.01     1156.08    138.34 o 
   0   5  12      844.49      735.58    160.55 o 
   1   5  12      318.94      329.52    119.76 o 
   2   5  12      559.51      657.05    138.06 o 
   3   5  12     2027.65     2020.56    210.29 o 
   4   5  12      115.79      238.97    137.52 o 
   5   5  12        1.11      -17.19    154.69 o 
   6   5  12       79.36      171.99    137.54 o 
   7   5  12      339.70      405.70    153.87 o 
   8   5  12      243.21      327.00    157.48 o 
   9   5  12      152.39      213.89    159.70 o 
 -13   6  12      347.86      244.61    221.67 o 
 -12   6  12      405.68      287.28    218.89 o 
 -11   6  12     1410.48      951.42    368.58 o 
 -10   6  12      565.03      551.76    249.76 o 
  -9   6  12     1844.53     1901.96    516.32 o 
  -8   6  12      102.34       31.84    169.10 o 
  -7   6  12     1887.19     1921.33    310.64 o 
  -6   6  12      587.63      707.31    267.22 o 
  -5   6  12     2063.06     2017.88    224.79 o 
  -4   6  12     5811.58     5854.66    311.23 o 
  -3   6  12       22.01       26.25     92.75 o 
  -2   6  12      119.49       79.47     94.57 o 
  -1   6  12      342.41      301.11    109.99 o 
   0   6  12     7994.65     7972.66    266.57 o 
   1   6  12     3878.60     4532.38    321.03 o 
   2   6  12      644.65      811.92    211.92 o 
   3   6  12       51.02      -19.76    107.57 o 
   4   6  12     1159.01     1326.03    165.47 o 
   5   6  12     1996.87     2090.74    193.61 o 
   6   6  12      862.51      967.68    171.70 o 
   7   6  12      678.84      534.75    158.05 o 
   8   6  12        5.78      -11.17    141.68 o 
 -13   7  12      647.35      506.89    235.87 o 
 -12   7  12      845.06      703.28    241.64 o 
 -11   7  12        0.90      -52.17    175.35 o 
 -10   7  12       85.69      166.54    192.37 o 
  -9   7  12       82.92       36.85    289.58 o 
  -8   7  12     2698.28     2796.42    309.55 o 
  -7   7  12     3928.82     3604.28    313.15 o 
  -6   7  12       71.50      211.10    195.31 o 
  -5   7  12      251.79      265.38    121.91 o 
  -4   7  12      241.85      114.37     99.73 o 
  -3   7  12     4022.41     3999.19    208.77 o 
  -2   7  12     2410.38     2443.96    172.30 o 
  -1   7  12     1067.82     1311.02    144.25 o 
   0   7  12      858.37      919.80    140.33 o 
   1   7  12      493.20      468.94    125.01 o 
   2   7  12     1737.42     1941.40    173.98 o 
   3   7  12      402.68       52.42    116.20 o 
   4   7  12      993.66     1154.23    218.38 o 
   5   7  12      523.04      262.23    163.09 o 
   6   7  12      376.72      291.31    145.84 o 
   7   7  12      299.53      175.69    148.26 o 
   8   7  12      337.56      432.70    163.82 o 
 -13   8  12       81.48       85.44    303.77 o 
 -12   8  12      143.67       75.02    210.57 o 
 -11   8  12      221.44       20.37    194.17 o 
 -10   8  12     2717.39     2300.04    292.18 o 
  -9   8  12        6.69      122.89    173.33 o 
  -8   8  12       17.87      -35.01    267.00 o 
  -7   8  12      410.07      264.75    185.40 o 
  -6   8  12     1401.00     1543.05    299.41 o 
  -5   8  12     1730.06     2185.90    189.57 o 
  -4   8  12       18.69      -23.67    106.07 o 
  -3   8  12      704.24     1012.37    129.02 o 
  -2   8  12      330.55      418.03    112.54 o 
  -1   8  12      700.90      784.85    128.91 o 
   0   8  12     1621.42     1663.73    158.10 o 
   1   8  12     1892.09     2022.59    175.37 o 
   2   8  12     2789.71     3249.93    205.67 o 
   3   8  12      289.39      477.47    131.98 o 
   4   8  12      295.35      279.51    129.17 o 
   5   8  12     1528.88     1557.16    180.45 o 
   6   8  12     1644.78     1513.06    190.53 o 
   7   8  12       28.78       49.40    140.12 o 
   8   8  12        3.03       83.00    151.02 o 
 -12   9  12      631.38      310.21    230.28 o 
 -11   9  12      169.34      376.10    224.33 o 
 -10   9  12       85.66      250.28    191.15 o 
  -9   9  12     2066.20     1755.83    263.60 o 
  -8   9  12     1116.89     1354.12    244.01 o 
  -7   9  12     2965.79     3911.29    317.77 o 
  -6   9  12      585.34     1086.56    416.37 o 
  -5   9  12       10.23      -44.17    109.68 o 
  -4   9  12     1383.16     1345.19    152.78 o 
  -3   9  12       87.05      130.72    101.93 o 
  -2   9  12     3094.58     2604.93    215.30 o 
  -1   9  12      977.18      909.29    136.69 o 
   0   9  12      239.24      135.45    129.97 o 
   1   9  12       15.30     -116.48    106.86 o 
   2   9  12      464.11      294.99    168.61 o 
   3   9  12     3178.42     2757.26    200.18 o 
   4   9  12      983.40     1077.02    160.61 o 
   5   9  12       93.64      181.88    130.21 o 
   6   9  12       27.31      -24.69    134.74 o 
   7   9  12      640.16      482.18    175.07 o 
   8   9  12     1368.42     1398.23    200.72 o 
 -12  10  12       60.53      130.58    209.12 o 
 -11  10  12      825.25      656.71    235.91 o 
 -10  10  12       66.35      -34.97    256.09 o 
  -9  10  12      128.81      268.41    192.58 o 
  -8  10  12       31.35      406.53    195.57 o 
  -7  10  12      938.06     1108.74    227.37 o 
  -6  10  12      420.97      805.14    201.77 o 
  -5  10  12       48.65      -83.09    115.41 o 
  -4  10  12     1501.13     1681.11    136.39 o 
  -3  10  12      244.63      275.49    129.36 o 
  -2  10  12      159.81      228.52    107.42 o 
  -1  10  12       89.09      148.26    109.20 o 
   0  10  12     2942.21     2659.77    182.20 o 
   1  10  12     1228.31     1087.96    150.52 o 
   2  10  12       34.02      -39.36    112.70 o 
   3  10  12      128.14      133.34    119.86 o 
   4  10  12      256.67      398.07    135.98 o 
   5  10  12     1479.45     1067.61    170.68 o 
   6  10  12      247.70      365.22    152.36 o 
   7  10  12      125.75      226.25    150.44 o 
 -12  11  12      943.19     1072.26    272.80 o 
 -11  11  12      154.08      454.18    281.29 o 
 -10  11  12      119.31       -5.06    179.88 o 
  -9  11  12      121.79        9.30    170.98 o 
  -8  11  12     4549.03     4605.18    343.07 o 
  -7  11  12      998.49      914.53    372.84 o 
  -6  11  12      424.35      352.15    186.21 o 
  -5  11  12        0.51      143.01    121.81 o 
  -4  11  12      342.67      264.43    105.88 o 
  -3  11  12     3026.78     3093.08    209.45 o 
  -2  11  12      773.61      551.50    138.88 o 
  -1  11  12      980.18     1072.84    143.26 o 
   0  11  12      165.91       63.76    108.28 o 
   1  11  12      336.77      351.26    125.43 o 
   2  11  12      878.63      876.59    173.08 o 
   3  11  12      543.27      466.20    151.95 o 
   4  11  12     1465.84     1358.21    173.19 o 
   5  11  12      364.09      257.80    144.14 o 
   6  11  12      101.29       25.13    144.12 o 
   7  11  12      981.51      945.03    183.88 o 
 -11  12  12      252.81      370.55    317.52 o 
 -10  12  12       96.80      313.59    295.26 o 
  -9  12  12      225.95       33.82    240.27 o 
  -8  12  12      129.74       51.06    232.41 o 
  -7  12  12       33.57       93.40    258.60 o 
  -6  12  12     1263.60     1332.48    343.27 o 
  -5  12  12      550.87      392.04    171.54 o 
  -4  12  12       35.33      211.11    127.78 o 
  -3  12  12       77.67      215.80    104.40 o 
  -2  12  12      113.13      187.05    110.77 o 
  -1  12  12     1584.56     1503.44    155.24 o 
   0  12  12      821.93      542.69    129.05 o 
   1  12  12      375.55      254.62    144.41 o 
   2  12  12       95.54      262.59    151.67 o 
   3  12  12      187.18      277.03    157.52 o 
   4  12  12      820.60      891.26    191.01 o 
   5  12  12       10.04      -38.19    155.15 o 
   6  12  12      313.95      290.35    179.44 o 
 -11  13  12      829.71     1177.11    374.47 o 
 -10  13  12        8.73      330.61    290.02 o 
  -9  13  12      816.89      865.04    321.66 o 
  -8  13  12     1495.27     1119.06    336.50 o 
  -7  13  12     1645.46     1782.90    384.95 o 
  -6  13  12     2751.98     1892.45    371.20 o 
  -5  13  12      178.24      361.27    138.90 o 
  -4  13  12      510.69      402.78    294.82 o 
  -3  13  12     1333.70     1285.79    170.54 o 
  -2  13  12     2696.04     2965.08    218.73 o 
  -1  13  12      810.00      705.90    154.58 o 
   0  13  12        0.84     -177.14    118.09 o 
   1  13  12      155.44      -49.78    133.96 o 
   2  13  12     1826.10     2316.53    227.79 o 
   3  13  12     1206.13     1228.35    203.51 o 
   4  13  12      965.52     1006.28    200.11 o 
   5  13  12       88.41       85.23    165.70 o 
   6  13  12      246.62      -80.34    167.78 o 
 -10  14  12        0.48      -31.86    272.78 o 
  -9  14  12       54.29      -17.89    269.07 o 
  -8  14  12      181.89      165.85    280.86 o 
  -7  14  12      634.53      350.47    264.05 o 
  -6  14  12       96.30       67.43    227.39 o 
  -5  14  12       35.79       98.54    135.20 o 
  -4  14  12       81.21      -25.57    150.62 o 
  -3  14  12       52.52       40.01    123.97 o 
  -2  14  12      627.53      777.47    161.13 o 
  -1  14  12       11.00       24.17    260.28 o 
   0  14  12      300.26      199.26    142.18 o 
   1  14  12      260.42      449.85    201.60 o 
   2  14  12      151.83      170.66    156.08 o 
   3  14  12      202.02      149.11    222.78 o 
   4  14  12       10.87     -214.45    142.96 o 
   5  14  12      486.43      245.17    255.10 o 
  -5  15  12      801.81      781.68    269.94 o 
  -4  15  12      715.07      406.55    248.34 o 
  -3  15  12     1922.33     2320.15    245.72 o 
  -2  15  12     2347.08     1814.64    481.30 o 
  -1  15  12     1310.81     1721.16    237.74 o 
   0  15  12      215.72      431.10    185.96 o 
   1  15  12     1533.14     1577.11    234.64 o 
   2  15  12      598.32      663.22    206.95 o 
   3  15  12     2285.57     2135.54    270.55 o 
   4  15  12     1301.59     1239.31    246.80 o 
  -5  16  12      248.47     -137.92    215.61 o 
  -4  16  12      262.00      200.99    244.19 o 
  -3  16  12       32.04     -150.51    221.28 o 
  -2  16  12       32.70      119.44    276.27 o 
  -1  16  12        3.54      -33.71    157.55 o 
   0  16  12        2.29     -179.40    148.58 o 
   1  16  12      333.87      366.08    196.19 o 
   2  16  12        7.03        6.26    182.20 o 
   3  16  12        9.04      177.93    188.05 o 
  -5  17  12        5.46     -123.95    221.50 o 
  -4  17  12      855.34     1112.08    324.50 o 
  -3  17  12      967.65     1055.94    209.78 o 
  -2  17  12     2134.12     2580.91    563.57 o 
  -1  17  12      767.91      612.16    196.81 o 
   0  17  12       25.22       72.41    230.77 o 
   1  17  12       66.84      234.14    184.99 o 
   2  17  12      962.99     1029.05    235.19 o 
  -5  18  12      348.41      431.43    270.82 o 
  -4  18  12        9.45       34.70    259.47 o 
  -3  18  12      166.60      404.28    186.78 o 
  -2  18  12       29.52      -45.21    164.91 o 
  -1  18  12       89.89       27.15    173.22 o 
   0  18  12      401.75      500.91    204.67 o 
 -13   1  13      243.49      157.37    223.70 o 
 -12   1  13       59.95     -107.89    212.02 o 
 -11   1  13      444.74      399.55    219.17 o 
 -10   1  13     1329.49     1143.92    268.65 o 
  -9   1  13     2915.49     2302.75    295.17 o 
  -8   1  13     2055.82     1530.85    267.67 o 
  -7   1  13        3.82      230.69    187.40 o 
  -6   1  13      862.57      820.54    215.97 o 
  -5   1  13     3554.80     2154.79    540.11 o 
  -4   1  13     3008.27     3210.98    218.53 o 
  -3   1  13     2164.51     1921.26    155.59 o 
  -2   1  13      272.11      150.47    105.62 o 
  -1   1  13      115.97      194.46    107.22 o 
   0   1  13      744.83      861.82    158.39 o 
   1   1  13     1471.96     1487.25    161.24 o 
   2   1  13     3718.10     3721.67    223.09 o 
   3   1  13      949.29     1061.26    158.55 o 
   4   1  13       33.39       39.36    139.76 o 
   5   1  13     1579.24     1480.87    185.29 o 
   6   1  13     2410.61     2609.23    300.24 o 
   7   1  13     1585.90     1504.54    198.80 o 
   8   1  13      183.48       87.93    158.86 o 
 -13   2  13      133.91       98.70    210.99 o 
 -12   2  13        1.74      102.78    251.40 o 
 -11   2  13      203.04      -25.04    243.54 o 
 -10   2  13       81.34       39.26    459.58 o 
  -9   2  13       86.52      134.22    186.57 o 
  -8   2  13      104.51      286.42    184.40 o 
  -7   2  13        3.42     -218.85    159.87 o 
  -6   2  13      111.05       -2.10    375.46 o 
  -5   2  13        4.38       79.31    176.11 o 
  -4   2  13      178.73      171.42    102.52 o 
  -3   2  13      238.26      245.19    104.54 o 
  -2   2  13       69.03      -78.35    109.61 o 
  -1   2  13      285.31      299.02    114.39 o 
   0   2  13       91.30      141.73    110.82 o 
   1   2  13      144.02      377.59    128.44 o 
   2   2  13       78.20     -100.61    114.82 o 
   3   2  13      353.96      325.99    132.82 o 
   4   2  13      778.14      627.84    149.36 o 
   5   2  13        8.64      -31.56    127.63 o 
   6   2  13      103.36      133.98    142.59 o 
   7   2  13       32.99       32.75    145.59 o 
 -13   3  13      158.10     -206.11    226.29 o 
 -12   3  13       41.81     -145.13    196.65 o 
 -11   3  13      420.30      345.21    232.72 o 
 -10   3  13     1111.07     1020.19    427.18 o 
  -9   3  13     3752.31     2670.22    315.58 o 
  -8   3  13     1225.75     1073.39    540.87 o 
  -7   3  13       30.18     -177.51    162.20 o 
  -6   3  13      347.07      530.90    215.39 o 
  -5   3  13     2491.72     2201.28    281.85 o 
  -4   3  13     6265.19     5728.15    321.90 o 
  -3   3  13     1290.44     1514.80    147.92 o 
  -2   3  13      487.75      578.96    120.30 o 
  -1   3  13      104.76       39.75    101.87 o 
   0   3  13     2443.42     2402.70    181.34 o 
   1   3  13     3769.78     4018.91    243.07 o 
   2   3  13     1652.68     1599.55    173.99 o 
   3   3  13     1581.77     1736.68    210.28 o 
   4   3  13      564.45      622.78    154.09 o 
   5   3  13     1988.82     2191.40    206.26 o 
   6   3  13     1226.67     1283.11    189.55 o 
   7   3  13     1550.27     1745.90    205.04 o 
 -13   4  13       73.50      -82.44    325.37 o 
 -12   4  13      106.87      353.12    226.54 o 
 -11   4  13       83.68       12.38    219.10 o 
 -10   4  13      222.94      775.98    237.51 o 
  -9   4  13       31.32      -91.67    182.95 o 
  -8   4  13       35.56      178.13    197.94 o 
  -7   4  13      266.39       70.54    171.81 o 
  -6   4  13      124.60      265.81    186.77 o 
  -5   4  13       77.66      -26.30    176.57 o 
  -4   4  13       12.35      154.22    123.17 o 
  -3   4  13      208.44       38.43    101.52 o 
  -2   4  13     1552.00     1552.14    185.68 o 
  -1   4  13      729.68      696.67    130.87 o 
   0   4  13       97.48       71.39    164.29 o 
   1   4  13      196.68        2.98    130.91 o 
   2   4  13      163.82      -74.31    142.53 o 
   3   4  13     1917.03     1729.06    178.71 o 
   4   4  13      194.94      -68.13    123.89 o 
   5   4  13      460.82      419.78    149.04 o 
   6   4  13      155.06      199.03    151.58 o 
   7   4  13      200.52      131.63    152.94 o 
 -12   5  13       16.42     -117.43    224.16 o 
 -11   5  13      465.93      273.78    222.33 o 
 -10   5  13     1465.49     1144.74    265.25 o 
  -9   5  13     1373.24     1378.45    499.63 o 
  -8   5  13     1302.00     1700.01    305.52 o 
  -7   5  13        2.92     -244.64    163.09 o 
  -6   5  13      756.35      861.02    229.61 o 
  -5   5  13     1529.56     1278.20    436.34 o 
  -4   5  13     3274.90     3053.52    240.65 o 
  -3   5  13     3003.73     3107.52    187.44 o 
  -2   5  13      246.82      141.33    108.31 o 
  -1   5  13      275.71      207.79    113.06 o 
   0   5  13     2707.25     3044.32    199.16 o 
   1   5  13     3896.29     3708.05    336.64 o 
   2   5  13     2139.98     2100.81    188.75 o 
   3   5  13       98.28      141.26    123.93 o 
   4   5  13      101.21      -35.55    127.21 o 
   5   5  13     1003.25      712.99    160.72 o 
   6   5  13     2192.57     2468.84    222.46 o 
   7   5  13      666.27      515.03    169.51 o 
 -12   6  13      922.22      841.46    271.79 o 
 -11   6  13      128.26      157.52    223.35 o 
 -10   6  13      288.43      710.63    517.30 o 
  -9   6  13       28.67       30.05    224.34 o 
  -8   6  13       73.41     -126.35    173.78 o 
  -7   6  13     2250.84     2149.69    281.81 o 
  -6   6  13        2.51      209.26    186.76 o 
  -5   6  13      197.57       25.32    173.64 o 
  -4   6  13       77.69       34.99     94.46 o 
  -3   6  13      396.67      509.28    119.55 o 
  -2   6  13     2671.50     2773.71    239.10 o 
  -1   6  13      881.08      700.22    135.84 o 
   0   6  13     1069.90     1236.78    184.77 o 
   1   6  13      143.35       80.39    118.64 o 
   2   6  13      804.10      705.27    149.06 o 
   3   6  13     1480.87     1679.35    183.44 o 
   4   6  13     1079.26     1187.84    174.99 o 
   5   6  13      760.57      901.47    290.85 o 
   6   6  13       13.62      121.94    143.61 o 
   7   6  13        2.46      -34.43    152.09 o 
 -12   7  13       56.81       14.38    229.84 o 
 -11   7  13      140.07      -58.21    198.48 o 
 -10   7  13     1220.40      903.11    238.85 o 
  -9   7  13      924.56     1131.89    252.71 o 
  -8   7  13      473.42      253.87    202.19 o 
  -7   7  13        2.55     -112.38    425.43 o 
  -6   7  13      247.53      459.99    425.65 o 
  -5   7  13     1361.50     1155.11    240.29 o 
  -4   7  13     1242.28     1810.69    314.29 o 
  -3   7  13      776.47      593.58    127.47 o 
  -2   7  13        5.05       26.52    137.68 o 
  -1   7  13       11.60      131.47    113.53 o 
   0   7  13     2089.27     1913.76    176.28 o 
   1   7  13     1711.67     1747.70    176.18 o 
   2   7  13     1075.14      864.71    152.80 o 
   3   7  13      278.82      157.88    132.47 o 
   4   7  13       74.56       18.21    127.40 o 
   5   7  13     1401.32     1408.84    187.66 o 
   6   7  13      785.91      692.26    181.87 o 
   7   7  13      522.10      450.47    239.64 o 
 -12   8  13      335.35      383.36    294.82 o 
 -11   8  13      466.08      310.87    226.19 o 
 -10   8  13      104.12      -33.32    308.79 o 
  -9   8  13        0.13      -12.21    187.94 o 
  -8   8  13      899.25      875.33    233.45 o 
  -7   8  13      387.83      239.66    299.95 o 
  -6   8  13     1049.67     1027.65    255.21 o 
  -5   8  13      282.04       49.64    169.00 o 
  -4   8  13      445.80      564.18    144.54 o 
  -3   8  13     1160.10     1097.26    142.08 o 
  -2   8  13      505.93      509.64    127.87 o 
  -1   8  13     1822.69     1749.17    168.23 o 
   0   8  13      528.24      670.25    140.21 o 
   1   8  13      111.64      212.46    193.43 o 
   2   8  13      407.28      609.47    245.50 o 
   3   8  13     2075.29     2004.05    194.80 o 
   4   8  13     2461.08     2521.86    302.13 o 
   5   8  13      306.41      155.03    143.98 o 
   6   8  13      131.10       32.67    146.17 o 
 -11   9  13      580.05      391.50    222.96 o 
 -10   9  13      254.54      239.37    204.30 o 
  -9   9  13      381.98      672.62    237.76 o 
  -8   9  13      159.72      374.07    207.15 o 
  -7   9  13        5.33      -27.36    282.93 o 
  -6   9  13      497.48      126.51    440.71 o 
  -5   9  13       15.22     -227.58    163.92 o 
  -4   9  13      803.51      716.87    159.81 o 
  -3   9  13      545.94      672.69    131.18 o 
  -2   9  13      208.13      222.00    115.67 o 
  -1   9  13      242.27      253.19    123.66 o 
   0   9  13     1174.94     1088.33    160.08 o 
   1   9  13     1642.28     1655.62    174.01 o 
   2   9  13       58.06       56.74    124.85 o 
   3   9  13      121.09      137.35    136.15 o 
   4   9  13       99.08       -0.42    132.18 o 
   5   9  13      466.38      630.94    160.99 o 
   6   9  13      364.02      183.66    214.60 o 
 -11  10  13      869.21      952.48    261.83 o 
 -10  10  13        9.42     -164.47    180.53 o 
  -9  10  13       37.24      366.57    212.20 o 
  -8  10  13      967.06      854.78    229.22 o 
  -7  10  13     1134.96     1260.65    253.71 o 
  -6  10  13      724.72      624.70    218.31 o 
  -5  10  13        2.17      -20.32    287.08 o 
  -4  10  13       52.03       52.55    122.01 o 
  -3  10  13      996.37     1159.40    168.99 o 
  -2  10  13     1423.33     1610.53    188.33 o 
  -1  10  13      852.77      918.00    211.70 o 
   0  10  13      136.82       65.84    122.02 o 
   1  10  13      144.13       78.85    123.16 o 
   2  10  13      734.48      732.90    235.86 o 
   3  10  13      680.14      839.56    159.43 o 
   4  10  13     1231.44     1377.04    185.76 o 
   5  10  13     1607.84     1703.70    232.96 o 
 -10  11  13      159.23      -93.35    199.65 o 
  -9  11  13      149.43      253.68    196.92 o 
  -8  11  13        1.19      270.76    203.74 o 
  -7  11  13      127.62     -377.58    251.72 o 
  -6  11  13       18.56     -196.85    167.64 o 
  -5  11  13      424.53      253.42    184.86 o 
  -4  11  13      518.81      409.72    145.93 o 
  -3  11  13       63.66       53.23    107.03 o 
  -2  11  13      278.39      105.05    115.30 o 
  -1  11  13      309.68      305.18    126.65 o 
   0  11  13      514.46      433.19    137.65 o 
   1  11  13      686.29      250.78    135.58 o 
   2  11  13      425.14      442.76    142.95 o 
   3  11  13       41.90      -93.55    124.45 o 
   4  11  13      201.06      334.78    152.56 o 
   5  11  13       75.11     -135.34    182.15 o 
 -10  12  13      513.24      434.70    330.17 o 
  -9  12  13      207.43      540.11    324.06 o 
  -8  12  13      639.61      856.32    335.63 o 
  -7  12  13     1103.60     1167.07    363.35 o 
  -6  12  13      856.57      844.10    338.47 o 
  -5  12  13      659.21      888.83    161.22 o 
  -4  12  13      217.75      207.09    136.79 o 
  -3  12  13      260.31      140.11    115.63 o 
  -2  12  13     1261.92     1316.56    183.75 o 
  -1  12  13     1524.51     1434.14    195.27 o 
   0  12  13      432.57      546.19    168.60 o 
   1  12  13      248.42      229.92    159.34 o 
   2  12  13       64.36      -95.78    148.02 o 
   3  12  13     1055.64     1141.77    204.50 o 
   4  12  13     1663.74     1573.27    225.19 o 
  -9  13  13       52.96      442.78    326.68 o 
  -8  13  13      510.99      854.13    357.89 o 
  -7  13  13       12.54      140.32    283.91 o 
  -6  13  13       72.48      166.72    297.00 o 
  -5  13  13       18.78       18.28    154.88 o 
  -4  13  13       42.21      -55.93    161.29 o 
  -3  13  13      450.71      237.27    165.23 o 
  -2  13  13      225.46       41.31    136.47 o 
  -1  13  13        4.38      154.31    146.91 o 
   0  13  13      108.53       16.51    147.04 o 
   1  13  13      288.45      282.08    161.61 o 
   2  13  13      107.86       16.44    158.92 o 
   3  13  13       31.83      120.19    166.36 o 
   4  13  13        3.24     -162.41    161.23 o 
  -8  14  13      353.08      207.10    304.64 o 
  -7  14  13     1914.43     2281.76    424.88 o 
  -6  14  13      960.68     1160.22    256.64 o 
  -5  14  13      321.45      348.76    183.66 o 
  -4  14  13        0.01     -160.14    154.36 o 
  -3  14  13      311.81      153.50    138.43 o 
  -2  14  13     2350.54     2826.08    261.59 o 
  -1  14  13     1068.00     1306.02    188.94 o 
   0  14  13      597.31      549.59    165.49 o 
   1  14  13        4.21       35.34    149.94 o 
   2  14  13      395.60      145.97    168.90 o 
   3  14  13     1906.98     2187.85    253.31 o 
  -5  15  13      144.80      381.24    252.27 o 
  -4  15  13       11.88      -37.75    219.75 o 
  -3  15  13      108.90      202.64    166.52 o 
  -2  15  13       11.18      389.12    176.79 o 
  -1  15  13        7.60      198.75    177.53 o 
   0  15  13      145.26     -125.26    159.90 o 
   1  15  13        5.71       73.30    249.65 o 
   2  15  13       15.55        5.11    175.75 o 
  -5  16  13      355.99      350.25    261.65 o 
  -4  16  13        2.68      -64.38    228.48 o 
  -3  16  13      438.59      663.38    280.42 o 
  -2  16  13      783.77      949.74    217.63 o 
  -1  16  13     1909.14     1924.10    324.17 o 
   0  16  13      477.64      458.29    206.29 o 
 -12   0  14      747.42      352.00    353.96 o 
 -11   0  14      828.38      574.15    334.76 o 
 -10   0  14      420.90      608.19    337.81 o 
  -9   0  14     1523.03     1431.34    388.88 o 
  -8   0  14     2197.99     1942.21    430.99 o 
  -7   0  14      987.41      906.51    343.27 o 
  -6   0  14      263.00      578.52    340.87 o 
  -5   0  14       13.85     -179.16    274.53 o 
  -4   0  14     3499.25     3684.68    374.69 o 
  -3   0  14     2227.43     2442.59    255.39 o 
  -2   0  14      916.57      956.95    205.27 o 
  -1   0  14      363.99      266.35    167.98 o 
   0   0  14       58.19       65.86    158.61 o 
   1   0  14     3427.85     3425.24    316.88 o 
   2   0  14     2266.92     2453.82    292.23 o 
   3   0  14      825.65      514.37    221.42 o 
   4   0  14      462.48      437.16    322.32 o 
   5   0  14      460.33      193.47    218.96 o 
   6   0  14     1037.34     1271.68    278.70 o 
 -12   1  14       20.94     -102.31    213.32 o 
 -11   1  14       90.09      -71.62    193.05 o 
 -10   1  14       24.39       49.45    199.58 o 
  -9   1  14        3.62     -125.21    186.58 o 
  -8   1  14        3.25     -157.33    187.24 o 
  -7   1  14      240.78      703.64    227.91 o 
  -6   1  14       14.04     -242.38    183.80 o 
  -5   1  14      101.24     -101.60    248.23 o 
  -4   1  14      332.00      249.16    137.78 o 
  -3   1  14       34.78       69.96    103.76 o 
  -2   1  14      279.01      363.82    122.02 o 
  -1   1  14        0.72      -64.63    102.72 o 
   0   1  14      132.22      391.37    128.74 o 
   1   1  14       11.21       -7.76    117.49 o 
   2   1  14       67.71       24.11    148.89 o 
   3   1  14        0.38     -124.11    124.43 o 
   4   1  14        3.53      -23.73    137.99 o 
   5   1  14       78.91      148.16    151.58 o 
   6   1  14       73.98       92.48    156.05 o 
 -12   2  14       38.89       -5.20    240.79 o 
 -11   2  14        3.04      -10.07    212.88 o 
 -10   2  14      574.92      255.61    219.78 o 
  -9   2  14     2227.83     2722.32    509.12 o 
  -8   2  14     1583.92     2319.55    353.52 o 
  -7   2  14      524.02      417.19    225.67 o 
  -6   2  14      242.14      -17.45    220.95 o 
  -5   2  14     1280.28     1036.59    244.66 o 
  -4   2  14     2454.58     2510.65    220.71 o 
  -3   2  14     1945.67     1714.16    162.46 o 
  -2   2  14     2315.59     2462.77    186.05 o 
  -1   2  14      357.38      702.53    200.96 o 
   0   2  14      452.88      547.43    140.31 o 
   1   2  14     1139.56     1134.13    165.38 o 
   2   2  14     3218.77     3218.20    226.03 o 
   3   2  14     1717.51     1733.75    194.71 o 
   4   2  14        2.35     -228.01    152.01 o 
   5   2  14      392.35      437.11    162.00 o 
   6   2  14      748.87      754.65    183.23 o 
 -11   3  14       24.06      299.08    218.95 o 
 -10   3  14      336.48      281.16    213.54 o 
  -9   3  14       63.61      193.08    204.31 o 
  -8   3  14       74.66      -70.85    184.63 o 
  -7   3  14       33.16      -98.76    184.99 o 
  -6   3  14      159.55     -154.58    186.16 o 
  -5   3  14       63.12     -116.76    432.96 o 
  -4   3  14        2.41      -80.56    172.68 o 
  -3   3  14        0.66      -28.19    107.29 o 
  -2   3  14      427.42      488.78    131.94 o 
  -1   3  14      421.79      383.16    129.79 o 
   0   3  14      117.35      115.98    122.98 o 
   1   3  14        3.35       88.01    127.50 o 
   2   3  14       58.10     -176.63    117.75 o 
   3   3  14      156.51       24.73    134.85 o 
   4   3  14      516.86        2.48    138.53 o 
   5   3  14      129.74      148.64    150.37 o 
   6   3  14      114.58      197.33    155.01 o 
 -11   4  14        4.97       71.33    250.63 o 
 -10   4  14      709.64     1154.54    274.19 o 
  -9   4  14      852.62     1146.46    261.96 o 
  -8   4  14     3953.16     4556.34    392.55 o 
  -7   4  14      324.34       89.34    214.28 o 
  -6   4  14        6.25     -186.39    182.43 o 
  -5   4  14      142.82      186.55    289.48 o 
  -4   4  14      992.72     1013.51    171.25 o 
  -3   4  14     5278.32     5745.46    324.30 o 
  -2   4  14      610.66      414.50    125.91 o 
  -1   4  14      415.02      315.31    128.15 o 
   0   4  14      557.06      511.15    240.74 o 
   1   4  14     3206.51     3324.27    275.80 o 
   2   4  14     2271.87     2545.12    209.52 o 
   3   4  14      545.13      559.76    159.06 o 
   4   4  14       93.36      176.00    149.21 o 
   5   4  14      585.57      558.77    169.73 o 
   6   4  14     1410.81     1623.49    208.92 o 
 -11   5  14      274.27      625.06    259.45 o 
 -10   5  14       54.89       15.07    264.49 o 
  -9   5  14       39.30      320.86    223.07 o 
  -8   5  14        0.40      -45.61    197.07 o 
  -7   5  14     1067.96      893.62    273.98 o 
  -6   5  14      132.92       17.10    199.67 o 
  -5   5  14        2.52       34.77    196.94 o 
  -4   5  14      311.78      625.62    156.81 o 
  -3   5  14       35.03       82.83    111.80 o 
  -2   5  14      685.34      664.17    138.16 o 
  -1   5  14      304.06      -29.89    187.79 o 
   0   5  14     1227.99     1293.75    166.37 o 
   1   5  14      287.48      278.23    137.18 o 
   2   5  14      189.75      410.03    144.44 o 
   3   5  14      237.56      339.81    146.31 o 
   4   5  14      661.49      613.15    166.13 o 
   5   5  14      568.42      592.00    174.13 o 
 -11   6  14        7.13       96.23    227.37 o 
 -10   6  14      247.54      229.02    229.16 o 
  -9   6  14     2307.62     2208.25    317.96 o 
  -8   6  14      502.91      644.45    238.93 o 
  -7   6  14      747.86      817.33    241.27 o 
  -6   6  14       60.88      -38.44    195.05 o 
  -5   6  14      226.88      339.56    283.04 o 
  -4   6  14     2029.46     2241.74    228.61 o 
  -3   6  14     1499.97     2009.72    212.49 o 
  -2   6  14     1502.00     1623.43    168.71 o 
  -1   6  14        1.50       33.32    131.47 o 
   0   6  14     1149.04      735.47    149.43 o 
   1   6  14      968.27      980.23    163.08 o 
   2   6  14      789.00      784.71    159.45 o 
   3   6  14     1733.15     1890.34    199.85 o 
   4   6  14        0.19      152.32    151.42 o 
   5   6  14      652.75      438.57    168.64 o 
 -11   7  14      458.24      596.27    313.04 o 
 -10   7  14      416.94      360.91    233.55 o 
  -9   7  14       52.27      -84.49    200.61 o 
  -8   7  14      318.65      558.75    480.42 o 
  -7   7  14        2.63      342.98    205.86 o 
  -6   7  14     1124.69      899.51    230.38 o 
  -5   7  14      682.90      619.94    230.23 o 
  -4   7  14        0.92      110.43    137.81 o 
  -3   7  14       12.85      -16.81    107.94 o 
  -2   7  14      437.84      527.80    134.34 o 
  -1   7  14     2143.05     2343.88    196.47 o 
   0   7  14      401.79      259.11    133.28 o 
   1   7  14      607.05      431.81    218.65 o 
   2   7  14        1.04      117.43    131.33 o 
   3   7  14      991.34     1114.97    178.95 o 
   4   7  14     1018.86     1027.99    183.43 o 
   5   7  14      355.54      329.01    157.65 o 
 -10   8  14       47.42      145.50    227.11 o 
  -9   8  14      377.05      335.68    224.80 o 
  -8   8  14      905.30     1252.47    270.97 o 
  -7   8  14      776.79      926.77    246.85 o 
  -6   8  14       70.50     -226.05    267.33 o 
  -5   8  14        5.27       78.83    149.38 o 
  -4   8  14     1094.06     1204.91    184.44 o 
  -3   8  14     1964.59     2037.84    180.96 o 
  -2   8  14      675.44      889.37    170.72 o 
  -1   8  14      141.01       96.20    126.58 o 
   0   8  14      274.37       80.83    131.05 o 
   1   8  14     1345.79     1408.44    206.28 o 
   2   8  14      612.76      509.19    152.66 o 
   3   8  14      236.24      293.36    148.56 o 
   4   8  14       13.24      -85.91    144.31 o 
 -10   9  14       65.34      -95.61    232.30 o 
  -9   9  14      245.40      496.46    236.72 o 
  -8   9  14        1.83     -146.37    212.44 o 
  -7   9  14     1136.62     1308.74    356.36 o 
  -6   9  14      923.01      753.49    249.07 o 
  -5   9  14      811.02      614.33    220.27 o 
  -4   9  14      650.38      935.89    176.31 o 
  -3   9  14      214.23      281.90    122.98 o 
  -2   9  14     1607.64     1755.45    177.46 o 
  -1   9  14      705.83      476.41    142.05 o 
   0   9  14     1228.41     1521.16    262.42 o 
   1   9  14      492.18      731.65    158.45 o 
   2   9  14      115.94      176.97    143.63 o 
   3   9  14      215.26      213.67    244.51 o 
   4   9  14      849.77     1251.38    188.72 o 
  -9  10  14      103.93     -190.84    211.68 o 
  -8  10  14      495.36      128.47    429.03 o 
  -7  10  14       96.58       70.11    213.63 o 
  -6  10  14      483.45      282.82    289.15 o 
  -5  10  14      417.81      227.95    357.34 o 
  -4  10  14      456.25      605.68    160.76 o 
  -3  10  14      704.24      519.56    139.93 o 
  -2  10  14      376.84      338.98    130.05 o 
  -1  10  14       32.35       -7.49    134.76 o 
   0  10  14      493.44      445.56    147.98 o 
   1  10  14      711.58      472.58    153.86 o 
   2  10  14      560.62      482.87    155.77 o 
   3  10  14       46.32      -31.93    137.16 o 
  -8  11  14       28.54      144.10    207.70 o 
  -7  11  14      563.48      417.32    293.29 o 
  -6  11  14     1210.80     1334.88    269.39 o 
  -5  11  14     2115.92     2126.10    286.91 o 
  -4  11  14       40.52      -57.44    132.79 o 
  -3  11  14        9.72     -136.15    112.40 o 
  -2  11  14      633.00      308.06    232.86 o 
  -1  11  14     2760.95     2856.10    238.54 o 
   0  11  14     1618.83     1402.16    176.36 o 
   1  11  14      109.70      156.33    185.96 o 
   2  11  14       46.40       28.96    141.03 o 
   3  11  14      790.76     1070.08    183.10 o 
  -8  12  14      411.48      760.08    360.29 o 
  -7  12  14      179.31      709.45    356.80 o 
  -6  12  14        5.96      118.15    309.44 o 
  -5  12  14        2.72     -105.62    271.04 o 
  -4  12  14      201.80       65.59    175.74 o 
  -3  12  14      563.32      620.51    212.51 o 
  -2  12  14        6.26      -71.62    139.00 o 
  -1  12  14        0.19     -205.24    141.42 o 
   0  12  14        5.30      -90.46    143.83 o 
   1  12  14      112.84      271.49    209.75 o 
   2  12  14      228.26       30.45    239.82 o 
  -7  13  14     1088.30      908.69    383.20 o 
  -6  13  14     1360.48     1953.55    400.66 o 
  -5  13  14      680.39      257.51    320.57 o 
  -4  13  14     1047.16     1069.26    225.87 o 
  -3  13  14       31.36     -125.41    170.54 o 
  -2  13  14     1300.64     1456.26    196.19 o 
  -1  13  14     1646.54     2015.19    225.26 o 
   0  13  14      944.54     1289.49    204.00 o 
   1  13  14      701.06      564.18    190.47 o 
  -5  14  14       42.17      -27.93    279.76 o 
  -4  14  14      190.52       12.69    321.88 o 
  -3  14  14      226.60      102.92    194.58 o 
  -2  14  14       55.41       -5.48    141.16 o 
  -1  14  14        2.66      -51.56    144.26 o 
 -10   1  15       10.12     -152.50    201.17 o 
  -9   1  15      384.52      273.76    310.64 o 
  -8   1  15     1937.07     2416.88    346.92 o 
  -7   1  15     1202.29      501.85    236.17 o 
  -6   1  15      551.51     1058.32    267.47 o 
  -5   1  15        3.33      240.15    211.70 o 
  -4   1  15     1280.42      534.58    336.39 o 
  -3   1  15     2392.24     2516.81    197.81 o 
  -2   1  15     2767.32     2577.05    259.10 o 
  -1   1  15     1200.29     1633.70    224.42 o 
   0   1  15       66.38      -17.43    128.19 o 
   1   1  15      862.06      808.46    174.34 o 
   2   1  15     2385.86     2262.27    217.64 o 
   3   1  15     1358.21     1271.23    191.98 o 
   4   1  15      694.37      703.40    186.39 o 
 -10   2  15      395.79      369.85    246.24 o 
  -9   2  15       15.43     -119.48    208.42 o 
  -8   2  15        7.11     -298.74    200.76 o 
  -7   2  15      250.52     -106.55    212.02 o 
  -6   2  15       41.95      236.22    236.75 o 
  -5   2  15        9.52      173.71    192.75 o 
  -4   2  15        0.46     -147.68    181.39 o 
  -3   2  15       57.15       45.14    117.47 o 
  -2   2  15      344.21      279.89    133.23 o 
  -1   2  15       34.90      254.58    133.20 o 
   0   2  15      113.37      184.32    136.04 o 
   1   2  15       21.17     -139.36    126.46 o 
   2   2  15        1.91     -190.25    130.57 o 
   3   2  15       27.47      129.37    150.04 o 
   4   2  15       31.68        6.27    153.66 o 
 -10   3  15        0.35      105.28    229.95 o 
  -9   3  15      281.32      415.18    278.56 o 
  -8   3  15     1267.20     1205.09    290.41 o 
  -7   3  15     1764.10     1223.81    293.40 o 
  -6   3  15      423.35      463.76    235.88 o 
  -5   3  15       37.81        3.80    198.06 o 
  -4   3  15      686.05      510.66    236.95 o 
  -3   3  15     3124.47     3450.94    220.45 o 
  -2   3  15     2105.67     2375.34    197.76 o 
  -1   3  15      576.67      151.54    136.14 o 
   0   3  15        7.26     -111.61    121.23 o 
   1   3  15      888.12      825.23    187.38 o 
   2   3  15     1423.56     1657.40    203.28 o 
   3   3  15     1713.22     2056.83    214.08 o 
  -9   4  15      126.18      102.32    240.42 o 
  -8   4  15        5.73        0.16    217.82 o 
  -7   4  15        9.81      -45.10    213.47 o 
  -6   4  15      507.18      512.33    315.01 o 
  -5   4  15      123.29       68.79    201.05 o 
  -4   4  15       56.14      -37.59    202.27 o 
  -3   4  15       44.36       89.23    154.34 o 
  -2   4  15       65.51       74.80    127.30 o 
  -1   4  15      414.47      345.57    142.74 o 
   0   4  15       48.55      -69.13    126.54 o 
   1   4  15      204.19      191.06    173.36 o 
   2   4  15       96.99      220.60    144.14 o 
   3   4  15       69.76       40.50    149.40 o 
  -9   5  15      659.71     1007.80    290.72 o 
  -8   5  15     1164.31     1053.38    275.80 o 
  -7   5  15      971.95      639.10    265.02 o 
  -6   5  15      302.74      -71.12    550.04 o 
  -5   5  15       52.91       33.89    199.65 o 
  -4   5  15      699.53      479.16    242.44 o 
  -3   5  15     1436.32     1471.68    172.12 o 
  -2   5  15     1579.04     1437.94    205.43 o 
  -1   5  15      815.17      706.09    155.39 o 
   0   5  15        1.11       31.86    131.35 o 
   1   5  15      572.31      406.94    154.68 o 
   2   5  15      979.57      725.52    173.21 o 
   3   5  15     1948.43     1835.88    215.85 o 
  -9   6  15      660.15      951.69    494.61 o 
  -8   6  15       10.92       82.80    216.45 o 
  -7   6  15        9.60     -290.22    198.98 o 
  -6   6  15      349.89      188.07    222.34 o 
  -5   6  15      551.50      928.57    247.65 o 
  -4   6  15      419.09      478.23    229.69 o 
  -3   6  15       45.96       90.91    124.73 o 
  -2   6  15       12.26      -12.89    122.71 o 
  -1   6  15      273.46       39.57    130.37 o 
   0   6  15      488.57      536.68    159.60 o 
   1   6  15      792.92      803.42    179.41 o 
   2   6  15       66.84      -17.29    139.89 o 
   3   6  15       19.46      -18.21    146.28 o 
  -8   7  15      757.45      954.19    280.07 o
[truncated: 4,702 more chars]
